# Supplementary material for: REDD1 functions at the crossroads between the therapeutic and adverse effects of topical glucocorticoids
Source: EMBO Mol Med. 2014 Dec 11;7(1):42–58. doi: 10.15252/emmm.201404601 (PMC4309667; doi:10.15252/emmm.201404601)
Supplement: Supplementary file 7 [file emmm0007-0042-sd7.xls]

## Sheet: REDD1 UP
Supplemental Table 1. Differential gene expression in vehicle-treated animals: REDD1 KO vs w.t. Upregulated genes.
symbol	Name	logFC	AveExpr	t	P.Value	adj.P.Val	B
KLK1B22	kallikrein 1-related peptidase b22	2.95816	5.71013	10.7372	1.83989e-05	0.0250259	3.27606
KLRA22	killer cell lectin-like receptor subfamily A, member 22	1.53305	5.20298	9.37727	4.33006e-05	0.0303001	2.60584
RAB6B	RAB6B, member RAS oncogene family	2.65383	6.2934	8.57505	7.56183e-05	0.041156	2.14253

## Sheet: REDD1 DOWN
Supplemental Table 1. Differential gene expression in vehicle-treated animals: REDD1 KO vs w.t. Downregulated genes.
symbol	Name	logFC	AveExpr	t	P.Value	adj.P.Val	B
ADH7	alcohol dehydrogenase 7 (class IV), mu or sigma polypeptide	-6.03817	7.36265	-31.8282	1.4847e-08	0.000218177	6.61083
RPL29	ribosomal protein L29	-3.63526	6.19808	-18.2205	5.95878e-07	0.00437821	5.38031
TMEM87A	transmembrane protein 87A	-2.20964	6.04831	-12.1764	8.2245e-06	0.0241718	3.85682
AGPAT5	1-acylglycerol-3-phosphate O-acyltransferase 5 (lysophosphatidic acid acyltransferase, epsilon)	-2.09519	5.59171	-11.289	1.33643e-05	0.0250259	3.51268
ANG	angiogenin, ribonuclease, RNase A family, 5	-1.57644	6.6275	-9.91317	3.05232e-05	0.0250259	2.88593
ARL5A	ADP-ribosylation factor-like 5A	-1.59619	5.02786	-9.8219	3.23574e-05	0.0250259	2.83977
ATP2C1	ATPase, Ca++-sequestering	-1.81039	5.82258	-9.84376	3.19069e-05	0.0250259	2.85088
FGFR1OP2	FGFR1 oncogene partner 2	-2.31542	7.83797	-10.7526	1.82321e-05	0.0250259	3.28291
H2-T10	histocompatibility 2, T region locus 10	-1.70225	6.61797	-11.1204	1.4713e-05	0.0250259	3.44234
POP4	processing of precursor 4, ribonuclease P/MRP family, (S. cerevisiae)	-1.56373	9.50089	-10.0867	2.73539e-05	0.0250259	2.97198
POU6F1	POU domain, class 6, transcription factor 1	-1.61068	5.04221	-10.2356	2.49306e-05	0.0250259	3.04414
PRKAG2	protein kinase, AMP-activated, gamma 2 non-catalytic subunit	-1.69251	5.52725	-10.5239	2.09028e-05	0.0250259	3.17949
TOMM22	translocase of outer mitochondrial membrane 22 homolog (yeast)	-1.99998	8.10875	-10.4242	2.22045e-05	0.0250259	3.13334
TWISTNB	TWIST neighbor	-1.79936	5.73998	-10.0297	2.83514e-05	0.0250259	2.94396
GCH1	GTP cyclohydrolase 1	-2.3936	6.68766	-9.7209	3.45353e-05	0.0253748	2.78797
PLEKHA4	pleckstrin homology domain containing, family A (phosphoinositide binding specific) member 4	-1.73133	6.22841	-9.06065	5.36827e-05	0.0358576	2.4296
ATF4	activating transcription factor 4	-1.44745	5.4611	-8.94631	5.81082e-05	0.0368293	2.36388
ATM	ataxia telangiectasia mutated homolog (human)	-1.47519	5.23895	-8.83872	6.26561e-05	0.0368293	2.301
H2AFJ	H2A histone family, member J	-1.57544	4.96491	-8.77746	6.54255e-05	0.036978	2.26475
1700123O20RIK	RIKEN cDNA 1700123O20 gene	-1.30625	4.90625	-8.3888	8.66197e-05	0.0454599	2.02671
NT5C3	5'-nucleotidase, cytosolic III	-1.34069	10.2471	-8.32311	9.0926e-05	0.0460744	1.98507
PDSS1	prenyl (solanesyl) diphosphate synthase, subunit 1	-1.54306	5.78165	-8.20559	9.92519e-05	0.0486169	1.90953
