# Supplementary material for: REDD1 functions at the crossroads between the therapeutic and adverse effects of topical glucocorticoids
Source: EMBO Mol Med. 2014 Dec 11;7(1):42–58. doi: 10.15252/emmm.201404601 (PMC4309667; doi:10.15252/emmm.201404601)
Supplement: Supplementary file 8 [file emmm0007-0042-sd8.xls]

## Sheet: FA WT UP
Supplemental Table 2. Differential gene expression in FA-treated animals. Upregulated genes in w.t.
p-value	Fold Change	ID	Notes	Symbol	Entrez Gene Name	Location	Type(s)
0.00341	4.86	ILMN_2718266		FKBP5	FK506 binding protein 5	Nucleus	enzyme
4.81e-05	4.607	ILMN_2814551		Defb8	defensin beta 8	Extracellular Space	other
2.75e-05	4.536	ILMN_2594926		CYP2B6	cytochrome P450, family 2, subfamily B, polypeptide 6	Cytoplasm	enzyme
0.00145	4.472	ILMN_2955509		KLK6	kallikrein-related peptidase 6	Extracellular Space	peptidase
0.000154	4.314	ILMN_2655929		TPPP3	tubulin polymerization-promoting protein family member 3	Other	other
0.00439	4.153	ILMN_2759365		ANGPTL4	angiopoietin-like 4	Extracellular Space	other
0.00191	3.714	ILMN_2926198	D	HILPDA	hypoxia inducible lipid droplet-associated	Cytoplasm	other
0.0015	3.444	ILMN_2628178		SOCS2	suppressor of cytokine signaling 2	Cytoplasm	other
0.000506	3.378	ILMN_2986605		PDSS1	prenyl (decaprenyl) diphosphate synthase, subunit 1	Cytoplasm	enzyme
0.00336	3.17	ILMN_2903945	D	GADD45G	growth arrest and DNA-damage-inducible, gamma	Nucleus	other
0.000218	3.056	ILMN_3065459	D	Mup1 (includes others)	major urinary protein 1	Extracellular Space	other
0.000256	3.027	ILMN_3161733		DEFB103A/DEFB103B	defensin, beta 103B	Extracellular Space	other
0.000522	3.023	ILMN_2736768		CES4A	carboxylesterase 4A	Extracellular Space	enzyme
0.00223	3.016	ILMN_2662728		NEU2	sialidase 2 (cytosolic sialidase)	Cytoplasm	enzyme
0.000389	2.932	ILMN_2682207		ELOVL3	ELOVL fatty acid elongase 3	Cytoplasm	enzyme
1.05e-06	2.667	ILMN_1224336		SPSB1	splA/ryanodine receptor domain and SOCS box containing 1	Cytoplasm	other
0.0002	2.618	ILMN_3144164		IRS2	insulin receptor substrate 2	Cytoplasm	enzyme
0.00492	2.599	ILMN_2667665	D	RPTN	repetin	Cytoplasm	other
7.06e-07	2.588	ILMN_2955452	D	MAPK13	mitogen-activated protein kinase 13	Cytoplasm	kinase
0.00161	2.584	ILMN_3023610		SGPP2	sphingosine-1-phosphate phosphatase 2	Cytoplasm	phosphatase
0.00173	2.483	ILMN_2993109		DDIT4	DNA-damage-inducible transcript 4	Cytoplasm	other
3.18e-05	2.456	ILMN_2834294	D	TMEM229B	transmembrane protein 229B	Other	other
0.000376	2.407	ILMN_1225473		TREX2	three prime repair exonuclease 2	Nucleus	enzyme
0.00241	2.405	ILMN_2971479	D	TP53INP1	tumor protein p53 inducible nuclear protein 1	Nucleus	other
0.00293	2.393	ILMN_2765759		ASB2	ankyrin repeat and SOCS box containing 2	Nucleus	transcription regulator
6.51e-06	2.381	ILMN_1236958		GABARAPL1	GABA(A) receptor-associated protein like 1	Cytoplasm	other
0.00203	2.354	ILMN_2761046		SLC25A33	solute carrier family 25 (pyrimidine nucleotide carrier), member 33	Cytoplasm	other
0.00118	2.333	ILMN_2900617		TLE6	transducin-like enhancer of split 6 (E(sp1) homolog, Drosophila)	Nucleus	other
0.000579	2.321	ILMN_1235966		ALOX12B	arachidonate 12-lipoxygenase, 12R type	Cytoplasm	enzyme
8.93e-06	2.294	ILMN_3119914	D	TRNP1	TMF1-regulated nuclear protein 1	Nucleus	other
4.5e-05	2.294	ILMN_2658001	D	LCE1E	late cornified envelope 1E	Other	other
0.00416	2.272	ILMN_3107059	D	ESPN	espin	Cytoplasm	other
1.58e-05	2.256	ILMN_2844370	D	ILVBL	ilvB (bacterial acetolactate synthase)-like	Cytoplasm	enzyme
0.000245	2.248	ILMN_1246800		SERPINA3	serpin peptidase inhibitor, clade A (alpha-1 antiproteinase, antitrypsin), member 3	Extracellular Space	other
0.00402	2.231	ILMN_2692615		TGM2	transglutaminase 2	Cytoplasm	enzyme
0.00281	2.212	ILMN_2767615		ATP1B1	ATPase, Na+/K+ transporting, beta 1 polypeptide	Plasma Membrane	transporter
0.00181	2.206	ILMN_2596522		MT1E	metallothionein 1E	Cytoplasm	other
4.11e-06	2.204	ILMN_2822000	D	SLC10A6	solute carrier family 10 (sodium/bile acid cotransporter), member 6	Plasma Membrane	transporter
0.00238	2.197	ILMN_2960114	D	CYP27A1	cytochrome P450, family 27, subfamily A, polypeptide 1	Cytoplasm	enzyme
0.0002	2.194	ILMN_2966162		TMEM56	transmembrane protein 56	Other	other
0.00364	2.194	ILMN_3008406		ODC1	ornithine decarboxylase 1	Cytoplasm	enzyme
0.000731	2.182	ILMN_2592925	D	MGLL	monoglyceride lipase	Plasma Membrane	enzyme
2.56e-06	2.179	ILMN_2733290		IVL	involucrin	Cytoplasm	other
0.00012	2.136	ILMN_1242888		CPA4	carboxypeptidase A4	Extracellular Space	peptidase
0.000216	2.13	ILMN_2619330		PLK3	polo-like kinase 3	Nucleus	kinase
0.000378	2.128	ILMN_1240264	D	USP2	ubiquitin specific peptidase 2	Cytoplasm	peptidase
5.71e-05	2.095	ILMN_3062427	D	DNASE1L2	deoxyribonuclease I-like 2	Extracellular Space	enzyme
0.000179	2.094	ILMN_2684145	D	SDCBP2	syndecan binding protein (syntenin) 2	Cytoplasm	other
0.00348	2.079	ILMN_3134537		AADACL4	arylacetamide deacetylase-like 4	Other	other
0.00282	2.053	ILMN_1223880		TMPRSS2	transmembrane protease, serine 2	Plasma Membrane	peptidase
0.000218	2.039	ILMN_3160369		ATG9B	autophagy related 9B	Cytoplasm	other
0.00408	2.023	ILMN_3111685		ACSM3	acyl-CoA synthetase medium-chain family member 3	Cytoplasm	enzyme
2.05e-05	1.998	ILMN_2756632		TMEM40	transmembrane protein 40	Other	other
0.000701	1.99	ILMN_1218206		KLF13	Kruppel-like factor 13	Nucleus	transcription regulator
0.000867	1.989	ILMN_1259418	D	AIFM2	apoptosis-inducing factor, mitochondrion-associated, 2	Cytoplasm	enzyme
0.00156	1.98	ILMN_2945348		GLRX	glutaredoxin (thioltransferase)	Cytoplasm	enzyme
0.00044	1.972	ILMN_1248005		ALOXE3	arachidonate lipoxygenase 3	Extracellular Space	enzyme
0.000526	1.969	ILMN_2734863		IL36RN	interleukin 36 receptor antagonist	Extracellular Space	cytokine
3.36e-05	1.967	ILMN_1254016	D	ADORA1	adenosine A1 receptor	Plasma Membrane	G-protein coupled receptor
0.00433	1.956	ILMN_2842999		TANGO2	transport and golgi organization 2 homolog (Drosophila)	Cytoplasm	other
0.000422	1.955	ILMN_2716389		SMPD3	sphingomyelin phosphodiesterase 3, neutral membrane (neutral sphingomyelinase II)	Cytoplasm	enzyme
0.0019	1.953	ILMN_2591342		BC021614	cDNA sequence BC021614	Other	other
0.00231	1.93	ILMN_2646878		BLMH	bleomycin hydrolase	Cytoplasm	peptidase
0.000346	1.923	ILMN_2746895		FFAR4	free fatty acid receptor 4	Plasma Membrane	G-protein coupled receptor
8.08e-06	1.918	ILMN_2595026	D	YOD1	YOD1 deubiquitinase	Other	enzyme
0.00277	1.915	ILMN_2723491	D	ELOVL1	ELOVL fatty acid elongase 1	Cytoplasm	enzyme
0.00133	1.911	ILMN_2678521	D	GPR146	G protein-coupled receptor 146	Plasma Membrane	G-protein coupled receptor
0.000516	1.91	ILMN_2687745		PNPLA2	patatin-like phospholipase domain containing 2	Cytoplasm	enzyme
0.00458	1.909	ILMN_2848273		MANSC1	MANSC domain containing 1	Other	other
1.34e-05	1.888	ILMN_2600421	D	MPO	myeloperoxidase	Cytoplasm	enzyme
0.00297	1.887	ILMN_1259322		PDK4	pyruvate dehydrogenase kinase, isozyme 4	Cytoplasm	kinase
1.41e-05	1.884	ILMN_1247681	D	TEX264	testis expressed 264	Extracellular Space	other
5.14e-05	1.884	ILMN_2984828		LY6E	lymphocyte antigen 6 complex, locus E	Plasma Membrane	other
7.16e-05	1.882	ILMN_2892211		C9orf169	chromosome 9 open reading frame 169	Other	other
1.17e-05	1.877	ILMN_2791272	D	POR	P450 (cytochrome) oxidoreductase	Cytoplasm	enzyme
0.00145	1.873	ILMN_1213872		SUPT3H	suppressor of Ty 3 homolog (S. cerevisiae)	Nucleus	transcription regulator
0.00101	1.871	ILMN_3005441		PPA1	pyrophosphatase (inorganic) 1	Cytoplasm	enzyme
0.000594	1.87	ILMN_2600190		GJB4	gap junction protein, beta 4, 30.3kDa	Plasma Membrane	transporter
8.55e-06	1.85	ILMN_2761109		CLIC4	chloride intracellular channel 4	Plasma Membrane	ion channel
0.000106	1.846	ILMN_1215541	D	SDR9C7	short chain dehydrogenase/reductase family 9C, member 7	Other	enzyme
0.000846	1.843	ILMN_2683528		GDPD1	glycerophosphodiester phosphodiesterase domain containing 1	Other	enzyme
0.00377	1.806	ILMN_2813186	D	AVPI1	arginine vasopressin-induced 1	Other	other
0.000127	1.805	ILMN_1239815	D	KCTD5	potassium channel tetramerization domain containing 5	Cytoplasm	other
0.000859	1.794	ILMN_2763194	D	FAM3B	family with sequence similarity 3, member B	Extracellular Space	cytokine
0.000856	1.793	ILMN_1241322		CASP14	caspase 14, apoptosis-related cysteine peptidase	Cytoplasm	peptidase
0.00101	1.792	ILMN_1236517		IL18	interleukin 18 (interferon-gamma-inducing factor)	Extracellular Space	cytokine
0.000172	1.781	ILMN_2676481	D	GDE1	glycerophosphodiester phosphodiesterase 1	Other	enzyme
0.00422	1.78	ILMN_2622983		DUSP1	dual specificity phosphatase 1	Nucleus	phosphatase
1.48e-06	1.764	ILMN_2718421		Acot5	acyl-CoA thioesterase 5	Cytoplasm	enzyme
7.67e-05	1.764	ILMN_2677921		VASN	vasorin	Plasma Membrane	other
0.000279	1.737	ILMN_2837816	D	GNMT	glycine N-methyltransferase	Cytoplasm	enzyme
0.000701	1.737	ILMN_2740965	D	PRSS8	protease, serine, 8	Extracellular Space	peptidase
0.00255	1.737	ILMN_1228942		Cd59a	CD59a antigen	Plasma Membrane	other
0.00443	1.733	ILMN_1217003		NCCRP1	non-specific cytotoxic cell receptor protein 1 homolog (zebrafish)	Cytoplasm	other
0.000139	1.725	ILMN_2898578		ATP6V1C2	ATPase, H+ transporting, lysosomal 42kDa, V1 subunit C2	Cytoplasm	transporter
0.000229	1.725	ILMN_2445166	D	VDR	vitamin D (1,25- dihydroxyvitamin D3) receptor	Nucleus	transcription regulator
0.00044	1.719	ILMN_2687032	D	FBXO31	F-box protein 31	Extracellular Space	other
6.65e-05	1.706	ILMN_3157399	D	TEAD4	TEA domain family member 4	Nucleus	transcription regulator
0.00125	1.705	ILMN_2724469		FAM46B	family with sequence similarity 46, member B	Other	other
0.00139	1.705	ILMN_2648200		ITPKC	inositol-trisphosphate 3-kinase C	Cytoplasm	kinase
0.000569	1.697	ILMN_2591264	D	Orm1 (includes others)	orosomucoid 1	Extracellular Space	other
0.0011	1.697	ILMN_3162042		Rhox10	reproductive homeobox 10	Other	other
0.0011	1.688	ILMN_2719202	D	HIST1H2BL	histone cluster 1, H2bl	Nucleus	other
0.000301	1.685	ILMN_2722938		PPP1R15A	protein phosphatase 1, regulatory subunit 15A	Cytoplasm	other
9.12e-05	1.679	ILMN_1243908		SH3GL1	SH3-domain GRB2-like 1	Cytoplasm	other
0.00208	1.679	ILMN_3158565		PLIN5	perilipin 5	Plasma Membrane	other
0.000616	1.677	ILMN_2704257		RELN	reelin	Extracellular Space	peptidase
0.000159	1.665	ILMN_2600389		SLC7A6	solute carrier family 7 (amino acid transporter light chain, y+L system), member 6	Plasma Membrane	transporter
0.00133	1.665	ILMN_2919393		TMEM54	transmembrane protein 54	Other	other
0.00186	1.661	ILMN_3001914		NFKBIA	nuclear factor of kappa light polypeptide gene enhancer in B-cells inhibitor, alpha	Cytoplasm	transcription regulator
0.000339	1.66	ILMN_2603081		NT5C3A	5'-nucleotidase, cytosolic IIIA	Cytoplasm	phosphatase
9.98e-05	1.659	ILMN_2603662		FAM214B	family with sequence similarity 214, member B	Nucleus	other
0.000154	1.656	ILMN_2689333	D	CSNK1E	casein kinase 1, epsilon	Cytoplasm	kinase
0.000297	1.651	ILMN_2636403		CSRNP1	cysteine-serine-rich nuclear protein 1	Nucleus	transcription regulator
0.000171	1.649	ILMN_2991272		AQP3	aquaporin 3 (Gill blood group)	Plasma Membrane	transporter
5.69e-05	1.642	ILMN_2627193		HS3ST3A1	heparan sulfate (glucosamine) 3-O-sulfotransferase 3A1	Cytoplasm	enzyme
0.000262	1.642	ILMN_1238497	D	CLIP1	CAP-GLY domain containing linker protein 1	Cytoplasm	other
0.000269	1.642	ILMN_2640883	D	NDE1	nudE neurodevelopment protein 1	Nucleus	other
0.000726	1.639	ILMN_2677772	D	SRXN1	sulfiredoxin 1	Cytoplasm	enzyme
6.27e-05	1.636	ILMN_2661971		GM2A	GM2 ganglioside activator	Cytoplasm	enzyme
0.00357	1.634	ILMN_2820559		C19orf53	chromosome 19 open reading frame 53	Other	other
0.0016	1.631	ILMN_2636349		RNF208	ring finger protein 208	Other	other
4.09e-05	1.629	ILMN_2739250		REEP4	receptor accessory protein 4	Cytoplasm	other
0.000137	1.624	ILMN_2699923		ASPRV1	aspartic peptidase, retroviral-like 1	Other	peptidase
0.000473	1.616	ILMN_1236029		TNS4	tensin 4	Cytoplasm	other
2.63e-05	1.615	ILMN_2776431		C1QA	complement component 1, q subcomponent, A chain	Extracellular Space	other
0.000188	1.615	ILMN_2932993		C15orf62	chromosome 15 open reading frame 62	Other	other
0.00458	1.615	ILMN_2855315		HIST1H1C	histone cluster 1, H1c	Nucleus	other
0.00273	1.612	ILMN_2609614		SNX10	sorting nexin 10	Cytoplasm	transporter
0.000693	1.602	ILMN_2771095		KCNC4	potassium voltage-gated channel, Shaw-related subfamily, member 4	Plasma Membrane	ion channel
0.000506	1.6	ILMN_2747311		ATP6V0A2	ATPase, H+ transporting, lysosomal V0 subunit a2	Cytoplasm	transporter
0.000672	1.6	ILMN_2767918	D	IFI30	interferon, gamma-inducible protein 30	Cytoplasm	enzyme
0.000538	1.599	ILMN_3161225		XKRX	XK, Kell blood group complex subunit-related, X-linked	Other	other
0.000876	1.597	ILMN_3126277	D	PALMD	palmdelphin	Cytoplasm	other
0.00323	1.594	ILMN_1213954		SGK1	serum/glucocorticoid regulated kinase 1	Cytoplasm	kinase
0.000626	1.582	ILMN_3159149	D	RUSC2	RUN and SH3 domain containing 2	Other	other
0.00491	1.58	ILMN_2597827		ARC	activity-regulated cytoskeleton-associated protein	Cytoplasm	other
1.09e-05	1.578	ILMN_2635197		PSAPL1	prosaposin-like 1 (gene/pseudogene)	Other	other
0.00253	1.577	ILMN_1224883		SLC30A1	solute carrier family 30 (zinc transporter), member 1	Plasma Membrane	transporter
2.81e-06	1.571	ILMN_3132898	D	YPEL3	yippee-like 3 (Drosophila)	Other	other
0.000303	1.571	ILMN_2924831		GAS7	growth arrest-specific 7	Cytoplasm	transcription regulator
0.00115	1.566	ILMN_2701631		SPINK2	serine peptidase inhibitor, Kazal type 2 (acrosin-trypsin inhibitor)	Extracellular Space	other
0.000194	1.562	ILMN_2664660		ALDH5A1	aldehyde dehydrogenase 5 family, member A1	Cytoplasm	enzyme
0.00274	1.561	ILMN_2891646		HIST1H2BD	histone cluster 1, H2bd	Nucleus	other
0.000279	1.557	ILMN_2788073		HMOX1	heme oxygenase (decycling) 1	Cytoplasm	enzyme
0.000322	1.554	ILMN_2780280	D	KLK11	kallikrein-related peptidase 11	Extracellular Space	peptidase
0.000471	1.554	ILMN_1227018		IL1A	interleukin 1, alpha	Extracellular Space	cytokine
0.000148	1.55	ILMN_1227009	D	GAS2L1	growth arrest-specific 2 like 1	Cytoplasm	other
0.00333	1.55	ILMN_2970715		KLK5	kallikrein-related peptidase 5	Extracellular Space	peptidase
0.00155	1.546	ILMN_2798029		LYPD5	LY6/PLAUR domain containing 5	Other	other
0.0032	1.546	ILMN_2846776	D	CDKN1A	cyclin-dependent kinase inhibitor 1A (p21, Cip1)	Nucleus	kinase
0.000818	1.545	ILMN_2471166	D	TMC6	transmembrane channel-like 6	Cytoplasm	transporter
0.00355	1.542	ILMN_1216822	D	INSIG2	insulin induced gene 2	Cytoplasm	other
0.00165	1.527	ILMN_2509273		TMEM120A	transmembrane protein 120A	Other	other
0.0031	1.527	ILMN_2736975		BAG6	BCL2-associated athanogene 6	Nucleus	enzyme
4.69e-05	1.523	ILMN_2618383		SCNN1B	sodium channel, non-voltage-gated 1, beta subunit	Plasma Membrane	ion channel
7.52e-05	1.523	ILMN_2764309		DUSP14	dual specificity phosphatase 14	Other	phosphatase
0.00139	1.522	ILMN_2619620		C1QB	complement component 1, q subcomponent, B chain	Extracellular Space	other
0.000803	1.517	ILMN_2701664	D	TSC22D3	TSC22 domain family, member 3	Nucleus	transcription regulator
0.0002	1.515	ILMN_2938973		PAPL	iron/zinc purple acid phosphatase-like protein	Other	enzyme
0.00228	1.513	ILMN_2946970	D	THEM5	thioesterase superfamily member 5	Cytoplasm	enzyme
0.000119	1.509	ILMN_2911788	D	TMPRSS13	transmembrane protease, serine 13	Other	peptidase
0.00228	1.508	ILMN_2633670		TMEM62	transmembrane protein 62	Other	enzyme
0.000248	1.504	ILMN_1250011		TOB1	transducer of ERBB2, 1	Nucleus	transcription regulator
0.00318	1.503	ILMN_2627081	D	DKKL1	dickkopf-like 1	Extracellular Space	other
0.0022	1.502	ILMN_2606295	D	GCH1	GTP cyclohydrolase 1	Cytoplasm	enzyme
0.00353	1.5	ILMN_1214483		CRABP2	cellular retinoic acid binding protein 2	Cytoplasm	transporter
0.00307	1.497	ILMN_2698738		LMBR1L	limb development membrane protein 1-like	Plasma Membrane	other
0.00101	1.496	ILMN_2592901		CALML3	calmodulin-like 3	Cytoplasm	other
0.00163	1.496	ILMN_2759079	D	PPAP2A	phosphatidic acid phosphatase type 2A	Plasma Membrane	phosphatase
0.000495	1.495	ILMN_2681670		VPS37B	vacuolar protein sorting 37 homolog B (S. cerevisiae)	Cytoplasm	other
0.000677	1.49	ILMN_3162476		SEC61A1	Sec61 alpha 1 subunit (S. cerevisiae)	Cytoplasm	transporter
0.000863	1.49	ILMN_2944272		C2CD2	C2 calcium-dependent domain containing 2	Cytoplasm	other
0.00321	1.487	ILMN_2812645	D	PTRH1	peptidyl-tRNA hydrolase 1 homolog (S. cerevisiae)	Cytoplasm	enzyme
0.000176	1.486	ILMN_2712427		ARIH1	ariadne homolog, ubiquitin-conjugating enzyme E2 binding protein, 1 (Drosophila)	Cytoplasm	enzyme
0.00117	1.483	ILMN_3138743		ACSL3	acyl-CoA synthetase long-chain family member 3	Cytoplasm	enzyme
0.00413	1.479	ILMN_2662192	D	GRAMD3	GRAM domain containing 3	Extracellular Space	other
0.000351	1.477	ILMN_2593774		RGCC	regulator of cell cycle	Cytoplasm	other
0.000984	1.477	ILMN_2656465	D	TJAP1	tight junction associated protein 1 (peripheral)	Plasma Membrane	other
0.00214	1.475	ILMN_2838871	D	SIDT2	SID1 transmembrane family, member 2	Cytoplasm	other
0.0009	1.469	ILMN_1216183	D	CCL27	chemokine (C-C motif) ligand 27	Extracellular Space	cytokine
0.000189	1.466	ILMN_1258677		UHRF1BP1L	UHRF1 binding protein 1-like	Other	other
0.000335	1.464	ILMN_1235196		Atp10d	ATPase, class V, type 10D	Cytoplasm	transporter
0.000532	1.463	ILMN_2883990	D	RBMS1	RNA binding motif, single stranded interacting protein 1	Nucleus	other
0.0047	1.462	ILMN_2787844		SERINC3	serine incorporator 3	Cytoplasm	transporter
0.000798	1.461	ILMN_2767602	D	CHIC2	cysteine-rich hydrophobic domain 2	Plasma Membrane	other
8.65e-05	1.46	ILMN_3007758		Creb5	cAMP responsive element binding protein 5	Nucleus	other
0.00202	1.458	ILMN_2617858		OVOL1	ovo-like 1(Drosophila)	Nucleus	transcription regulator
0.00404	1.457	ILMN_1239055		XDH	xanthine dehydrogenase	Cytoplasm	enzyme
0.000386	1.456	ILMN_1218116	D	BMP1	bone morphogenetic protein 1	Extracellular Space	peptidase
0.00206	1.456	ILMN_2680142		ANXA5	annexin A5	Plasma Membrane	other
0.00325	1.456	ILMN_2600883	D	PRSS27	protease, serine 27	Extracellular Space	peptidase
0.000897	1.451	ILMN_2681776	D	MAPK6	mitogen-activated protein kinase 6	Cytoplasm	kinase
0.00182	1.45	ILMN_2959272		Rnu6	U6 small nuclear RNA	Nucleus	other
6.87e-05	1.444	ILMN_2709787		UBN2	ubinuclein 2	Nucleus	other
0.00205	1.444	ILMN_2829330	D	HEXB	hexosaminidase B (beta polypeptide)	Cytoplasm	enzyme
0.000412	1.442	ILMN_2670517		FNTB	farnesyltransferase, CAAX box, beta	Cytoplasm	enzyme
0.000413	1.441	ILMN_1259174		SCIN	scinderin	Cytoplasm	other
0.00179	1.441	ILMN_2757368	D	CRELD2	cysteine-rich with EGF-like domains 2	Other	other
0.00194	1.44	ILMN_2994108	D	SPSB3	splA/ryanodine receptor domain and SOCS box containing 3	Other	other
0.003	1.439	ILMN_2644496		GLUL	glutamate-ammonia ligase	Cytoplasm	enzyme
0.000109	1.437	ILMN_2900042		GBA2	glucosidase, beta (bile acid) 2	Cytoplasm	enzyme
0.000522	1.435	ILMN_2756435		CEBPB	CCAAT/enhancer binding protein (C/EBP), beta	Nucleus	transcription regulator
0.0019	1.434	ILMN_2731819		Lce1a2	late cornified envelope 1A2	Other	other
0.00298	1.433	ILMN_2821263	D	EPS8L2	EPS8-like 2	Other	other
2.8e-05	1.432	ILMN_2946672		LOC646862	uncharacterized LOC646862	Other	other
0.00029	1.432	ILMN_1254211	D	LIPK	lipase, family member K	Other	other
0.00294	1.43	ILMN_2908406		PRODH	proline dehydrogenase (oxidase) 1	Cytoplasm	enzyme
0.000169	1.428	ILMN_1213779	D	ATG2A	autophagy related 2A	Plasma Membrane	other
0.00333	1.427	ILMN_2751948		Hist2h2aa1/Hist2h2aa2	histone cluster 2, H2aa1	Nucleus	other
0.000597	1.425	ILMN_2825020		RASSF5	Ras association (RalGDS/AF-6) domain family member 5	Plasma Membrane	other
0.00167	1.423	ILMN_2499400	D	VAMP8	vesicle-associated membrane protein 8	Plasma Membrane	other
0.000451	1.422	ILMN_1234702		GPT2	glutamic pyruvate transaminase (alanine aminotransferase) 2	Cytoplasm	enzyme
0.00353	1.413	ILMN_2710705		SQSTM1	sequestosome 1	Cytoplasm	transcription regulator
0.00334	1.404	ILMN_1240466	D	EIF5	eukaryotic translation initiation factor 5	Cytoplasm	translation regulator
0.00073	1.403	ILMN_2809611	D	SRM	spermidine synthase	Cytoplasm	enzyme
0.00127	1.403	ILMN_2643067	D	RNF185	ring finger protein 185	Other	other
0.00367	1.403	ILMN_2751304		ELL	elongation factor RNA polymerase II	Nucleus	transcription regulator
0.00136	1.401	ILMN_1258501	D	ADH1C	alcohol dehydrogenase 1C (class I), gamma polypeptide	Cytoplasm	enzyme
0.00153	1.398	ILMN_1214631		ADCK4	aarF domain containing kinase 4	Cytoplasm	kinase
0.000939	1.396	ILMN_2687661		MFNG	MFNG O-fucosylpeptide 3-beta-N-acetylglucosaminyltransferase	Cytoplasm	enzyme
0.00106	1.392	ILMN_3093626	D	PORCN	porcupine homolog (Drosophila)	Cytoplasm	other
6.83e-05	1.39	ILMN_2654403	D	RNF11	ring finger protein 11	Nucleus	other
0.00384	1.388	ILMN_1231852		RNF222	ring finger protein 222	Other	other
0.000225	1.384	ILMN_2709167		PAPLN	papilin, proteoglycan-like sulfated glycoprotein	Extracellular Space	other
0.00245	1.384	ILMN_2610973	D	CLOCK	clock circadian regulator	Nucleus	transcription regulator
0.00451	1.382	ILMN_1255175	D	UNC45A	unc-45 homolog A (C. elegans)	Plasma Membrane	other
0.00104	1.381	ILMN_2601833		PLCG2	phospholipase C, gamma 2 (phosphatidylinositol-specific)	Cytoplasm	enzyme
0.00118	1.379	ILMN_2672208	D	MED8	mediator complex subunit 8	Nucleus	other
0.000987	1.376	ILMN_2685365	D	ATP6V0D1	ATPase, H+ transporting, lysosomal 38kDa, V0 subunit d1	Cytoplasm	transporter
0.00386	1.375	ILMN_1243885		PLAGL2	pleiomorphic adenoma gene-like 2	Nucleus	transcription regulator
0.000567	1.372	ILMN_3121784	D	FAM53B	family with sequence similarity 53, member B	Other	other
0.00393	1.372	ILMN_2784957	D	WIPI2	WD repeat domain, phosphoinositide interacting 2	Cytoplasm	other
0.00159	1.371	ILMN_2696299		KIAA0232	KIAA0232	Extracellular Space	other
0.00255	1.37	ILMN_2869312		FBXO4	F-box protein 4	Nucleus	enzyme
0.00334	1.37	ILMN_2417863	D	TNIP1	TNFAIP3 interacting protein 1	Nucleus	other
0.00166	1.369	ILMN_3076424	D	PPL	periplakin	Cytoplasm	other
0.00393	1.369	ILMN_2826264		SERINC2	serine incorporator 2	Plasma Membrane	transporter
6.23e-05	1.368	ILMN_2595359		SLC3A2	solute carrier family 3 (amino acid transporter heavy chain), member 2	Plasma Membrane	transporter
0.0014	1.368	ILMN_2460745		DCAF4	DDB1 and CUL4 associated factor 4	Other	other
0.00127	1.366	ILMN_1227043	D	BTBD3	BTB (POZ) domain containing 3	Other	other
0.00123	1.363	ILMN_2717199	D	SDF2	stromal cell-derived factor 2	Extracellular Space	enzyme
0.00334	1.363	ILMN_2640742	D	UBE2K	ubiquitin-conjugating enzyme E2K	Cytoplasm	transcription regulator
0.00161	1.362	ILMN_2624544	D	HELB	helicase (DNA) B	Nucleus	enzyme
0.000474	1.36	ILMN_1240256		SLC9A3R1	solute carrier family 9, subfamily A (NHE3, cation proton antiporter 3), member 3 regulator 1	Plasma Membrane	other
0.0034	1.359	ILMN_2924419	D	HLA-B	major histocompatibility complex, class I, B	Plasma Membrane	transmembrane receptor
0.00405	1.358	ILMN_2625047		TPRN	taperin	Extracellular Space	other
0.000832	1.354	ILMN_3148489	D	FURIN	furin (paired basic amino acid cleaving enzyme)	Cytoplasm	peptidase
0.00133	1.354	ILMN_3142257	D	MTUS1	microtubule associated tumor suppressor 1	Other	other
0.00178	1.35	ILMN_2839313		ACTG2	actin, gamma 2, smooth muscle, enteric	Cytoplasm	other
0.000945	1.343	ILMN_2606180	D	ACOT7	acyl-CoA thioesterase 7	Cytoplasm	enzyme
0.0013	1.343	ILMN_2588051	D	TUBB2B	tubulin, beta 2B class IIb	Cytoplasm	other
0.000933	1.342	ILMN_2734045		MRPL14	mitochondrial ribosomal protein L14	Cytoplasm	other
0.00485	1.342	ILMN_1251065		FUOM	fucose mutarotase	Other	enzyme
0.00188	1.341	ILMN_2646296		LURAP1L	leucine rich adaptor protein 1-like	Other	other
0.00406	1.341	ILMN_2803921	D	LY6D	lymphocyte antigen 6 complex, locus D	Plasma Membrane	other
0.000425	1.34	ILMN_2647435	D	RASSF1	Ras association (RalGDS/AF-6) domain family member 1	Nucleus	other
0.0016	1.338	ILMN_2514292		ZYX	zyxin	Plasma Membrane	other
0.00205	1.337	ILMN_2700699		LRRC28	leucine rich repeat containing 28	Other	other
6.46e-05	1.336	ILMN_3142391		SLC22A23	solute carrier family 22, member 23	Other	transporter
0.00172	1.336	ILMN_1259822		CASKIN2	CASK interacting protein 2	Cytoplasm	other
0.00359	1.336	ILMN_2504698	D	TRIP12	thyroid hormone receptor interactor 12	Cytoplasm	enzyme
0.0021	1.334	ILMN_2666445		AGPAT1	1-acylglycerol-3-phosphate O-acyltransferase 1	Cytoplasm	enzyme
0.000497	1.333	ILMN_2592093	D	Ift20	intraflagellar transport 20	Cytoplasm	other
0.00317	1.331	ILMN_1245469		RABGGTA	Rab geranylgeranyltransferase, alpha subunit	Extracellular Space	enzyme
0.00109	1.33	ILMN_2653617	D	CD63	CD63 molecule	Plasma Membrane	other
0.00463	1.33	ILMN_3159435		MID1	midline 1 (Opitz/BBB syndrome)	Nucleus	other
0.000512	1.328	ILMN_2681474		LMTK2	lemur tyrosine kinase 2	Cytoplasm	kinase
0.0006	1.328	ILMN_2759770		NPLOC4	nuclear protein localization 4 homolog (S. cerevisiae)	Nucleus	other
0.00241	1.327	ILMN_1255849	D	ZDHHC13	zinc finger, DHHC-type containing 13	Nucleus	transcription regulator
0.00182	1.326	ILMN_2605465		SNX1	sorting nexin 1	Cytoplasm	transporter
0.00331	1.326	ILMN_2589838	D	KCTD20	potassium channel tetramerization domain containing 20	Other	ion channel
0.0049	1.326	ILMN_2714822	D	SEC63	SEC63 homolog (S. cerevisiae)	Cytoplasm	transporter
0.000606	1.325	ILMN_3120652	D	SMAP2	small ArfGAP2	Other	other
0.00131	1.32	ILMN_1239908		EPN3	epsin 3	Cytoplasm	other
0.00465	1.32	ILMN_2671165		KRT23	keratin 23 (histone deacetylase inducible)	Other	other
0.00385	1.319	ILMN_2665131		IP6K1	inositol hexakisphosphate kinase 1	Cytoplasm	kinase
0.00266	1.317	ILMN_2711892	D	2014-03-07	membrane-associated ring finger (C3HC4) 7, E3 ubiquitin protein ligase	Extracellular Space	other
0.00141	1.315	ILMN_3146204	D	NDOR1	NADPH dependent diflavin oxidoreductase 1	Cytoplasm	enzyme
0.000588	1.314	ILMN_1259277		DDX28	DEAD (Asp-Glu-Ala-Asp) box polypeptide 28	Nucleus	enzyme
0.0018	1.313	ILMN_1252078		FOXP1	forkhead box P1	Nucleus	transcription regulator
0.0042	1.313	ILMN_2779703		ERCC1	excision repair cross-complementing rodent repair deficiency, complementation group 1 (includes overlapping antisense sequence)	Nucleus	enzyme
0.00177	1.312	ILMN_1244135	D	ARPC5	actin related protein 2/3 complex, subunit 5, 16kDa	Cytoplasm	other
0.000381	1.311	ILMN_2939295	D	FIS1	fission 1 (mitochondrial outer membrane) homolog (S. cerevisiae)	Cytoplasm	other
0.00329	1.311	ILMN_1243054	D	C5orf46	chromosome 5 open reading frame 46	Other	other
0.000308	1.31	ILMN_2947292		MAP3K6	mitogen-activated protein kinase kinase kinase 6	Other	kinase
0.00463	1.31	ILMN_1260033		MAP1LC3B	microtubule-associated protein 1 light chain 3 beta	Cytoplasm	other
0.000238	1.309	ILMN_1247147		CEBPA	CCAAT/enhancer binding protein (C/EBP), alpha	Nucleus	transcription regulator
0.0016	1.308	ILMN_1228752		ISYNA1	inositol-3-phosphate synthase 1	Cytoplasm	enzyme
0.00496	1.306	ILMN_2659960		LRBA	LPS-responsive vesicle trafficking, beach and anchor containing	Cytoplasm	other
0.000607	1.302	ILMN_2905120		CYP26B1	cytochrome P450, family 26, subfamily B, polypeptide 1	Cytoplasm	enzyme
0.00298	1.301	ILMN_2601590		ADRM1	adhesion regulating molecule 1	Plasma Membrane	other
0.00359	1.301	ILMN_2829636		DNAJB9	DnaJ (Hsp40) homolog, subfamily B, member 9	Nucleus	other
0.000433	1.3	ILMN_1245528		PLIN3	perilipin 3	Cytoplasm	other
0.000744	1.299	ILMN_1243615		GRAMD4	GRAM domain containing 4	Other	other
0.000347	1.296	ILMN_2722769	D	TTPAL	tocopherol (alpha) transfer protein-like	Other	other
0.00454	1.293	ILMN_2762318	D	AP1M2	adaptor-related protein complex 1, mu 2 subunit	Cytoplasm	transporter
0.00185	1.291	ILMN_2607609		YIF1B	Yip1 interacting factor homolog B (S. cerevisiae)	Other	other
0.000212	1.29	ILMN_2747553	D	FBXO34	F-box protein 34	Other	other
0.00206	1.285	ILMN_1225966	D	GIPC1	GIPC PDZ domain containing family, member 1	Cytoplasm	other
0.00139	1.282	ILMN_1249116		CPSF3L	cleavage and polyadenylation specific factor 3-like	Nucleus	other
0.000257	1.28	ILMN_2738629	D	ACOT8	acyl-CoA thioesterase 8	Cytoplasm	enzyme
0.00301	1.278	ILMN_2648455	D	NFATC1	nuclear factor of activated T-cells, cytoplasmic, calcineurin-dependent 1	Nucleus	transcription regulator
0.0048	1.278	ILMN_2801404		CLK3	CDC-like kinase 3	Nucleus	kinase
0.00248	1.277	ILMN_1249334		ARPC4	actin related protein 2/3 complex, subunit 4, 20kDa	Cytoplasm	other
0.00168	1.276	ILMN_1253323		EPT1	ethanolaminephosphotransferase 1 (CDP-ethanolamine-specific)	Cytoplasm	enzyme
0.00374	1.276	ILMN_2740755	D	UPF1	UPF1 regulator of nonsense transcripts homolog (yeast)	Nucleus	enzyme
0.00183	1.271	ILMN_2596611		CLIC1	chloride intracellular channel 1	Nucleus	ion channel
0.00166	1.27	ILMN_1240728		SH3TC2	SH3 domain and tetratricopeptide repeats 2	Cytoplasm	other
0.00145	1.268	ILMN_2673566		EIF4EBP2	eukaryotic translation initiation factor 4E binding protein 2	Cytoplasm	other
0.00377	1.267	ILMN_2592823		CDC42EP5	CDC42 effector protein (Rho GTPase binding) 5	Cytoplasm	other
0.00241	1.262	ILMN_2745954	D	GET4	golgi to ER traffic protein 4 homolog (S. cerevisiae)	Cytoplasm	other
0.00389	1.26	ILMN_2923599		XPO6	exportin 6	Cytoplasm	transporter
0.00129	1.258	ILMN_2614895		NUS1	nuclear undecaprenyl pyrophosphate synthase 1 homolog (S. cerevisiae)	Cytoplasm	other
0.00196	1.258	ILMN_3157764	D	GOLGA7	golgin A7	Cytoplasm	other
0.00446	1.258	ILMN_3134078	D	MARK3	MAP/microtubule affinity-regulating kinase 3	Cytoplasm	kinase
0.00244	1.257	ILMN_1255779		TBC1D8	TBC1 domain family, member 8 (with GRAM domain)	Plasma Membrane	other
0.00138	1.254	ILMN_1239238		PRKCH	protein kinase C, eta	Cytoplasm	kinase
0.00324	1.254	ILMN_2744439	D	HDGF	hepatoma-derived growth factor	Extracellular Space	growth factor
0.0035	1.253	ILMN_2588521		SCYL3	SCY1-like 3 (S. cerevisiae)	Cytoplasm	kinase
0.00455	1.253	ILMN_1248072	D	TEX2	testis expressed 2	Other	other
0.00331	1.252	ILMN_1251273	D	PNPLA8	patatin-like phospholipase domain containing 8	Cytoplasm	enzyme
0.00137	1.251	ILMN_2956932		ACADVL	acyl-CoA dehydrogenase, very long chain	Cytoplasm	enzyme
0.000274	1.25	ILMN_2814927	D	CHGA	chromogranin A (parathyroid secretory protein 1)	Cytoplasm	other
0.00168	1.25	ILMN_3104414	D	ETFB	electron-transfer-flavoprotein, beta polypeptide	Cytoplasm	transporter
0.00499	1.249	ILMN_1243087		Lce1h	late cornified envelope 1H	Other	other
0.00466	1.247	ILMN_1258106		ELOVL7	ELOVL fatty acid elongase 7	Cytoplasm	enzyme
0.000875	1.245	ILMN_2659440	D	ZFAND2B	zinc finger, AN1-type domain 2B	Other	other
0.00176	1.245	ILMN_2747912	D	RAB24	RAB24, member RAS oncogene family	Other	other
0.00293	1.245	ILMN_1245714	D	FGF22	fibroblast growth factor 22	Extracellular Space	growth factor
0.000423	1.244	ILMN_1239463		SIK1	salt-inducible kinase 1	Cytoplasm	kinase
0.000668	1.243	ILMN_2644606	D	EMC8	ER membrane protein complex subunit 8	Cytoplasm	other
0.00173	1.241	ILMN_2602630		FLAD1	flavin adenine dinucleotide synthetase 1	Cytoplasm	enzyme
0.000258	1.24	ILMN_1260175		GOLGA3	golgin A3	Cytoplasm	transporter
0.000947	1.24	ILMN_2913031	D	TFAP2A	transcription factor AP-2 alpha (activating enhancer binding protein 2 alpha)	Nucleus	transcription regulator
0.00252	1.24	ILMN_2719296	D	MFN1	mitofusin 1	Cytoplasm	enzyme
0.000354	1.239	ILMN_3139405	D	HBS1L	HBS1-like (S. cerevisiae)	Cytoplasm	translation regulator
0.00389	1.237	ILMN_2630767	D	COPE	coatomer protein complex, subunit epsilon	Cytoplasm	transporter
0.00338	1.236	ILMN_2947568	D	GADD45A	growth arrest and DNA-damage-inducible, alpha	Nucleus	other
0.00417	1.235	ILMN_2505841		CADM1	cell adhesion molecule 1	Plasma Membrane	other
0.0048	1.235	ILMN_2650532	D	TMED3	transmembrane emp24 protein transport domain containing 3	Cytoplasm	transporter
0.00175	1.234	ILMN_2905866		CITED2	Cbp/p300-interacting transactivator, with Glu/Asp-rich carboxy-terminal domain, 2	Nucleus	transcription regulator
0.00229	1.234	ILMN_2995129		TAF10	TAF10 RNA polymerase II, TATA box binding protein (TBP)-associated factor, 30kDa	Nucleus	transcription regulator
0.00444	1.233	ILMN_3104025		ASB13	ankyrin repeat and SOCS box containing 13	Other	other
0.00153	1.232	ILMN_1231181		SNX9	sorting nexin 9	Cytoplasm	transporter
0.00262	1.231	ILMN_1250260		IL10RB	interleukin 10 receptor, beta	Plasma Membrane	transmembrane receptor
0.00324	1.229	ILMN_1230931		C19orf70	chromosome 19 open reading frame 70	Cytoplasm	other
0.00119	1.227	ILMN_2735792		SMARCA4	SWI/SNF related, matrix associated, actin dependent regulator of chromatin, subfamily a, member 4	Nucleus	transcription regulator
0.00172	1.226	ILMN_2871412	D	SARS	seryl-tRNA synthetase	Cytoplasm	enzyme
0.00109	1.224	ILMN_2684759		OTUD5	OTU domain containing 5	Cytoplasm	enzyme
0.00245	1.223	ILMN_1216167	D	SYF2	SYF2 pre-mRNA-splicing factor	Nucleus	other
0.00441	1.22	ILMN_1222725	D	VWA2	von Willebrand factor A domain containing 2	Extracellular Space	other
0.000571	1.219	ILMN_2790496		CYP4B1	cytochrome P450, family 4, subfamily B, polypeptide 1	Cytoplasm	enzyme
0.00113	1.219	ILMN_2730532		STX17	syntaxin 17	Plasma Membrane	transporter
0.00234	1.216	ILMN_2751228		NUDCD2	NudC domain containing 2	Other	other
0.000934	1.215	ILMN_1248657	D	IL17RD	interleukin 17 receptor D	Cytoplasm	other
0.00112	1.215	ILMN_1241128		CALCOCO1	calcium binding and coiled-coil domain 1	Nucleus	transcription regulator
0.00483	1.215	ILMN_3094228	D	PLCXD1	phosphatidylinositol-specific phospholipase C, X domain containing 1	Other	enzyme
0.00126	1.214	ILMN_2624209	D	ST14	suppression of tumorigenicity 14 (colon carcinoma)	Plasma Membrane	peptidase
0.00111	1.213	ILMN_2675268	D	AGPAT9	1-acylglycerol-3-phosphate O-acyltransferase 9	Cytoplasm	enzyme
0.00387	1.212	ILMN_1225229		SLC35E4	solute carrier family 35, member E4	Other	other
0.00405	1.211	ILMN_1241171	D	ANXA3	annexin A3	Cytoplasm	enzyme
0.000649	1.21	ILMN_1229397	D	SLC1A1	solute carrier family 1 (neuronal/epithelial high affinity glutamate transporter, system Xag), member 1	Plasma Membrane	transporter
0.000991	1.207	ILMN_2459858		UPF3A	UPF3 regulator of nonsense transcripts homolog A (yeast)	Nucleus	transporter
0.000742	1.206	ILMN_1254302		NSFL1C	NSFL1 (p97) cofactor (p47)	Cytoplasm	other
0.00217	1.204	ILMN_2774049		AMOTL2	angiomotin like 2	Plasma Membrane	other
0.000726	1.202	ILMN_2658878		TG	thyroglobulin	Extracellular Space	other
0.00165	1.202	ILMN_2641124		TMEM131	transmembrane protein 131	Extracellular Space	other
0.00238	1.201	ILMN_1252016	D	ABHD2	abhydrolase domain containing 2	Other	enzyme
0.00488	1.199	ILMN_2845849		XPR1	xenotropic and polytropic retrovirus receptor 1	Plasma Membrane	G-protein coupled receptor
0.00496	1.195	ILMN_3059476	D	SESN1	sestrin 1	Nucleus	other
0.00114	1.193	ILMN_3047301	D	AATF	apoptosis antagonizing transcription factor	Nucleus	transcription regulator
0.00184	1.188	ILMN_2912532		SUOX	sulfite oxidase	Cytoplasm	enzyme
0.0044	1.186	ILMN_1220452	D	ARPC1A	actin related protein 2/3 complex, subunit 1A, 41kDa	Extracellular Space	other
0.00112	1.185	ILMN_2650049		Sts	steroid sulfatase	Cytoplasm	enzyme
0.00454	1.185	ILMN_2698288	D	COBL	cordon-bleu WH2 repeat protein	Plasma Membrane	other
0.000992	1.183	ILMN_2865335		KRT80	keratin 80	Other	other
0.00347	1.183	ILMN_2700292	D	HM13	histocompatibility (minor) 13	Cytoplasm	peptidase
0.00308	1.181	ILMN_2647590		SAMD8	sterile alpha motif domain containing 8	Cytoplasm	other
0.00234	1.177	ILMN_2982890		CLPP	caseinolytic mitochondrial matrix peptidase proteolytic subunit	Cytoplasm	peptidase
0.00397	1.175	ILMN_2639373		MRPL17	mitochondrial ribosomal protein L17	Cytoplasm	other
0.00195	1.172	ILMN_2756334		NMB	neuromedin B	Extracellular Space	other
0.00196	1.171	ILMN_2680781		ARL8A	ADP-ribosylation factor-like 8A	Cytoplasm	enzyme
0.0035	1.171	ILMN_2749052	D	RAMP3	receptor (G protein-coupled) activity modifying protein 3	Plasma Membrane	transporter
0.0043	1.17	ILMN_1253804		NUP50	nucleoporin 50kDa	Nucleus	transporter
0.00328	1.168	ILMN_2664670	D	KIAA1191	KIAA1191	Cytoplasm	other
0.00179	1.167	ILMN_2715840		C1QC	complement component 1, q subcomponent, C chain	Extracellular Space	other
0.00461	1.165	ILMN_2687905	D	MSI2	musashi RNA-binding protein 2	Cytoplasm	other
0.00183	1.154	ILMN_2874414		USP19	ubiquitin specific peptidase 19	Cytoplasm	peptidase
0.00245	1.153	ILMN_2727799	D	TRAFD1	TRAF-type zinc finger domain containing 1	Other	other
0.00392	1.152	ILMN_1218424		PPP2R2D	protein phosphatase 2, regulatory subunit B, delta	Nucleus	phosphatase
0.0042	1.152	ILMN_2835287	D	SNRK	SNF related kinase	Cytoplasm	kinase
0.00407	1.151	ILMN_2901402		DCUN1D3	DCN1, defective in cullin neddylation 1, domain containing 3	Cytoplasm	other
0.00433	1.151	ILMN_2788546	D	CORO1B	coronin, actin binding protein, 1B	Cytoplasm	other
0.00307	1.143	ILMN_1254450	D	MDK	midkine (neurite growth-promoting factor 2)	Extracellular Space	growth factor
0.00421	1.14	ILMN_2621021		PTPN14	protein tyrosine phosphatase, non-receptor type 14	Cytoplasm	phosphatase
0.00413	1.136	ILMN_2985240		REPS1	RALBP1 associated Eps domain containing 1	Plasma Membrane	other

## Sheet: FA WT DOWN
Supplemental Table 2. Differential gene expression in FA-treated animals. Downregulated genes in w.t.
p-value	Fold Change	ID	Notes	Symbol	Entrez Gene Name	Location	Type(s)
6.01e-06	-5.64	ILMN_2964185		H2-M2	histocompatibility 2, M region locus 2	Plasma Membrane	other
5.04e-05	-5.287	ILMN_1226525	D	HLA-DQB1	major histocompatibility complex, class II, DQ beta 1	Plasma Membrane	other
8.43e-05	-4.292	ILMN_1239102		HLA-DRB1	major histocompatibility complex, class II, DR beta 1	Plasma Membrane	transmembrane receptor
0.000214	-3.963	ILMN_3089584	D	CD74	CD74 molecule, major histocompatibility complex, class II invariant chain	Plasma Membrane	transmembrane receptor
5.84e-05	-3.883	ILMN_2734729		HLA-DQA1	major histocompatibility complex, class II, DQ alpha 1	Plasma Membrane	transmembrane receptor
0.003	-3.882	ILMN_1259546		PYY	peptide YY	Extracellular Space	other
0.000105	-3.011	ILMN_1227458	D	NUAK1	NUAK family, SNF1-like kinase, 1	Other	kinase
0.00199	-2.781	ILMN_1218181		Ifitm6	interferon induced transmembrane protein 6	Other	other
0.00144	-2.675	ILMN_1221503	D	CCND1	cyclin D1	Nucleus	other
0.0006	-2.609	ILMN_2834777	D	IRF1	interferon regulatory factor 1	Nucleus	transcription regulator
2.98e-06	-2.515	ILMN_2616226		DBP	D site of albumin promoter (albumin D-box) binding protein	Nucleus	transcription regulator
0.000171	-2.477	ILMN_2676052		TEF	thyrotrophic embryonic factor	Nucleus	transcription regulator
0.000447	-2.459	ILMN_2658501		IFITM2	interferon induced transmembrane protein 2	Cytoplasm	other
0.000139	-2.42	ILMN_1221048		PSAT1	phosphoserine aminotransferase 1	Cytoplasm	enzyme
2.7e-05	-2.393	ILMN_1244291		GJA1	gap junction protein, alpha 1, 43kDa	Plasma Membrane	transporter
0.00025	-2.362	ILMN_2635229		THBS2	thrombospondin 2	Extracellular Space	other
7.64e-07	-2.302	ILMN_2722996		SIRPA	signal-regulatory protein alpha	Plasma Membrane	phosphatase
0.000177	-2.292	ILMN_2866856		HLA-DMA	major histocompatibility complex, class II, DM alpha	Plasma Membrane	transmembrane receptor
0.000235	-2.26	ILMN_2936427		MCM4	minichromosome maintenance complex component 4	Nucleus	enzyme
6.54e-06	-2.253	ILMN_1248099		COL16A1	collagen, type XVI, alpha 1	Extracellular Space	other
0.000404	-2.248	ILMN_2933112		OAT	ornithine aminotransferase	Cytoplasm	enzyme
0.00025	-2.24	ILMN_1225730		FDPS	farnesyl diphosphate synthase	Cytoplasm	enzyme
0.00308	-2.187	ILMN_1257831		2310005G13Rik	RIKEN cDNA 2310005G13 gene	Other	other
0.000126	-2.158	ILMN_1221750		MYCL	v-myc avian myelocytomatosis viral oncogene lung carcinoma derived homolog	Nucleus	transcription regulator
0.00237	-2.146	ILMN_2742849		MCM5	minichromosome maintenance complex component 5	Nucleus	enzyme
2.49e-05	-2.121	ILMN_2741096		TIMP3	TIMP metallopeptidase inhibitor 3	Extracellular Space	other
1.36e-06	-2.118	ILMN_3139253		BTBD11	BTB (POZ) domain containing 11	Other	transcription regulator
7.27e-06	-2.048	ILMN_2804166		IGSF9	immunoglobulin superfamily, member 9	Plasma Membrane	other
0.0024	-2.02	ILMN_2949021		NCEH1	neutral cholesterol ester hydrolase 1	Plasma Membrane	enzyme
0.000482	-1.997	ILMN_2759371		FGFBP1	fibroblast growth factor binding protein 1	Extracellular Space	other
2.49e-05	-1.973	ILMN_3007862		ABHD14B	abhydrolase domain containing 14B	Cytoplasm	enzyme
3.58e-05	-1.966	ILMN_2419490	D	TNFRSF18	tumor necrosis factor receptor superfamily, member 18	Plasma Membrane	transmembrane receptor
7.63e-05	-1.963	ILMN_2655577		POLD1	polymerase (DNA directed), delta 1, catalytic subunit	Nucleus	enzyme
0.000114	-1.962	ILMN_2613908		ALOX12	arachidonate 12-lipoxygenase	Cytoplasm	enzyme
1.13e-05	-1.916	ILMN_1221568		Cdca7	cell division cycle associated 7	Nucleus	other
7.5e-05	-1.908	ILMN_2711075		MMP9	matrix metallopeptidase 9 (gelatinase B, 92kDa gelatinase, 92kDa type IV collagenase)	Extracellular Space	peptidase
0.00231	-1.907	ILMN_1259747		IL33	interleukin 33	Extracellular Space	cytokine
0.00304	-1.903	ILMN_2734181		ACSS2	acyl-CoA synthetase short-chain family member 2	Cytoplasm	enzyme
3.92e-06	-1.894	ILMN_2914843	D	PSMB10	proteasome (prosome, macropain) subunit, beta type, 10	Cytoplasm	peptidase
0.00183	-1.891	ILMN_2684316		P2RY1	purinergic receptor P2Y, G-protein coupled, 1	Plasma Membrane	G-protein coupled receptor
0.000982	-1.888	ILMN_2634317		SLC1A3	solute carrier family 1 (glial high affinity glutamate transporter), member 3	Plasma Membrane	transporter
2.62e-06	-1.861	ILMN_1244977		HLA-DMB	major histocompatibility complex, class II, DM beta	Plasma Membrane	transmembrane receptor
0.000353	-1.856	ILMN_1244272		EPB41L3	erythrocyte membrane protein band 4.1-like 3	Plasma Membrane	other
6.09e-06	-1.855	ILMN_2756046		FFAR2	free fatty acid receptor 2	Plasma Membrane	G-protein coupled receptor
0.00025	-1.85	ILMN_1235131	D	GYLTL1B	glycosyltransferase-like 1B	Cytoplasm	enzyme
0.00267	-1.837	ILMN_2595519		LIG1	ligase I, DNA, ATP-dependent	Nucleus	enzyme
0.000439	-1.833	ILMN_1245571		GPHA2	glycoprotein hormone alpha 2	Extracellular Space	other
0.000133	-1.819	ILMN_2860804	D	TFRC	transferrin receptor	Plasma Membrane	transporter
0.000133	-1.806	ILMN_2665715		Gstt3	glutathione S-transferase, theta 3	Other	enzyme
4.26e-06	-1.803	ILMN_1377919	D	TUBB2B	tubulin, beta 2B class IIb	Cytoplasm	other
1.57e-05	-1.785	ILMN_2737163	D	SQLE	squalene epoxidase	Cytoplasm	enzyme
0.000785	-1.781	ILMN_1232667		Ifitm2	interferon induced transmembrane protein 2	Plasma Membrane	other
0.00399	-1.776	ILMN_2663576	D	CD99L2	CD99 molecule-like 2	Plasma Membrane	other
0.00208	-1.773	ILMN_2669982		C1orf21	chromosome 1 open reading frame 21	Other	other
0.000438	-1.772	ILMN_1223362		CLCA2	chloride channel accessory 2	Plasma Membrane	ion channel
5.92e-05	-1.766	ILMN_2674367		AGRN	agrin	Plasma Membrane	other
0.000175	-1.764	ILMN_2642403		LMO4	LIM domain only 4	Nucleus	transcription regulator
9.33e-06	-1.763	ILMN_2705390		ACER1	alkaline ceramidase 1	Cytoplasm	enzyme
0.000238	-1.76	ILMN_2498478	D	TTC3	tetratricopeptide repeat domain 3	Cytoplasm	enzyme
0.000212	-1.753	ILMN_1240702		ATP1B3	ATPase, Na+/K+ transporting, beta 3 polypeptide	Plasma Membrane	transporter
3.06e-05	-1.752	ILMN_2759499		FAM83F	family with sequence similarity 83, member F	Other	other
0.000661	-1.75	ILMN_1221274		RAB32	RAB32, member RAS oncogene family	Cytoplasm	other
0.000383	-1.742	ILMN_2627566		CAPN5	calpain 5	Cytoplasm	peptidase
0.000126	-1.738	ILMN_2832524		GPT	glutamic-pyruvate transaminase (alanine aminotransferase)	Cytoplasm	enzyme
9.6e-05	-1.735	ILMN_2644719	D	Hmgn3	high mobility group nucleosomal binding domain 3	Nucleus	other
0.000105	-1.731	ILMN_2717045		PRDX4	peroxiredoxin 4	Cytoplasm	enzyme
0.000592	-1.724	ILMN_2644350		THY1	Thy-1 cell surface antigen	Plasma Membrane	other
0.000362	-1.72	ILMN_2942551	D	SH3RF2	SH3 domain containing ring finger 2	Extracellular Space	other
0.00134	-1.706	ILMN_2952275		ARG1	arginase 1	Cytoplasm	enzyme
2.14e-05	-1.705	ILMN_3150296	D	ACBD4	acyl-CoA binding domain containing 4	Other	other
0.000957	-1.699	ILMN_1239578		MAN2A1	mannosidase, alpha, class 2A, member 1	Cytoplasm	enzyme
0.000461	-1.697	ILMN_2976821	D	FZD10	frizzled family receptor 10	Plasma Membrane	G-protein coupled receptor
0.00261	-1.694	ILMN_1254630	D	PTPRE	protein tyrosine phosphatase, receptor type, E	Plasma Membrane	phosphatase
5.5e-05	-1.689	ILMN_2847115		HCAR2	hydroxycarboxylic acid receptor 2	Plasma Membrane	G-protein coupled receptor
0.00123	-1.689	ILMN_3160137		ALDOC	aldolase C, fructose-bisphosphate	Cytoplasm	enzyme
1.86e-06	-1.687	ILMN_2733120		LBR	lamin B receptor	Nucleus	enzyme
2.89e-05	-1.687	ILMN_1233064	D	CDK2	cyclin-dependent kinase 2	Nucleus	kinase
0.00157	-1.68	ILMN_2755492	D	FAM3C	family with sequence similarity 3, member C	Extracellular Space	cytokine
0.00106	-1.673	ILMN_1244134		LRP4	low density lipoprotein receptor-related protein 4	Extracellular Space	other
0.000507	-1.669	ILMN_2914744	D	HN1	hematological and neurological expressed 1	Nucleus	other
0.00216	-1.668	ILMN_2605666	D	LAMP2	lysosomal-associated membrane protein 2	Plasma Membrane	enzyme
0.00129	-1.665	ILMN_1258578	D	AHNAK	AHNAK nucleoprotein	Nucleus	other
0.000216	-1.664	ILMN_1234099		FERMT1	fermitin family member 1	Plasma Membrane	other
0.000908	-1.655	ILMN_1234453		Gm15453	predicted gene 15453	Other	other
0.000835	-1.651	ILMN_1216215		NUDT18	nudix (nucleoside diphosphate linked moiety X)-type motif 18	Cytoplasm	other
0.000494	-1.643	ILMN_1248843		GATA3	GATA binding protein 3	Nucleus	transcription regulator
0.0006	-1.643	ILMN_2736783		KCTD12	potassium channel tetramerization domain containing 12	Plasma Membrane	ion channel
0.00206	-1.643	ILMN_2833936		CRYL1	crystallin, lambda 1	Cytoplasm	enzyme
0.00475	-1.643	ILMN_2635784		GPC1	glypican 1	Plasma Membrane	transmembrane receptor
0.000431	-1.642	ILMN_2901944		COL7A1	collagen, type VII, alpha 1	Extracellular Space	other
0.000788	-1.642	ILMN_2597778		GNA14	guanine nucleotide binding protein (G protein), alpha 14	Plasma Membrane	enzyme
0.000803	-1.627	ILMN_2610234	D	IL15	interleukin 15	Extracellular Space	cytokine
4.33e-05	-1.624	ILMN_2604282		SFRP1	secreted frizzled-related protein 1	Plasma Membrane	transmembrane receptor
0.000303	-1.623	ILMN_2780424	D	ZFP36L1	ZFP36 ring finger protein-like 1	Nucleus	transcription regulator
0.0012	-1.619	ILMN_1259473		FEN1	flap structure-specific endonuclease 1	Nucleus	enzyme
0.00157	-1.619	ILMN_1226183	D	ANTXR1	anthrax toxin receptor 1	Plasma Membrane	transmembrane receptor
0.00132	-1.612	ILMN_1251416		SH3GL2	SH3-domain GRB2-like 2	Plasma Membrane	enzyme
0.00122	-1.61	ILMN_2641229	D	CD109	CD109 molecule	Plasma Membrane	other
0.000504	-1.606	ILMN_2661214		KRT17	keratin 17	Cytoplasm	other
0.00188	-1.604	ILMN_2835686		YWHAQ	tyrosine 3-monooxygenase/tryptophan 5-monooxygenase activation protein, theta polypeptide	Cytoplasm	other
0.000769	-1.603	ILMN_2996561		WLS	wntless homolog (Drosophila)	Cytoplasm	other
9.71e-05	-1.602	ILMN_1251930	D	NASP	nuclear autoantigenic sperm protein (histone-binding)	Nucleus	other
9.36e-05	-1.601	ILMN_2789948		ARHGDIB	Rho GDP dissociation inhibitor (GDI) beta	Cytoplasm	other
0.000902	-1.601	ILMN_2631093		CD81	CD81 molecule	Plasma Membrane	other
5.2e-05	-1.598	ILMN_1228631		NKD2	naked cuticle homolog 2 (Drosophila)	Nucleus	other
0.00177	-1.598	ILMN_2827162	D	PLXDC1	plexin domain containing 1	Plasma Membrane	other
5.28e-05	-1.597	ILMN_3005212		PAIP2B	poly(A) binding protein interacting protein 2B	Other	translation regulator
0.000244	-1.597	ILMN_3114124	D	HSD3B7	hydroxy-delta-5-steroid dehydrogenase, 3 beta- and steroid delta-isomerase 7	Cytoplasm	enzyme
0.00481	-1.597	ILMN_2714796	D	CORO1A	coronin, actin binding protein, 1A	Cytoplasm	other
0.00177	-1.592	ILMN_2463979		TWSG1	twisted gastrulation homolog 1 (Drosophila)	Extracellular Space	other
0.000253	-1.591	ILMN_2894497		RFC2	replication factor C (activator 1) 2, 40kDa	Nucleus	other
0.00177	-1.584	ILMN_1242466		PSMB9	proteasome (prosome, macropain) subunit, beta type, 9	Cytoplasm	peptidase
0.00124	-1.579	ILMN_1227164	D	TUBB	tubulin, beta class I	Cytoplasm	other
0.00179	-1.572	ILMN_2760548		ARHGEF4	Rho guanine nucleotide exchange factor (GEF) 4	Cytoplasm	other
0.0012	-1.571	ILMN_1250665	D	ST5	suppression of tumorigenicity 5	Other	enzyme
0.000171	-1.563	ILMN_2682928		RAI14	retinoic acid induced 14	Nucleus	transcription regulator
0.000742	-1.561	ILMN_1225085		PRKCB	protein kinase C, beta	Cytoplasm	kinase
0.000487	-1.554	ILMN_2750801		RPA1	replication protein A1, 70kDa	Nucleus	other
0.00182	-1.548	ILMN_3018017	D	CXADR	coxsackie virus and adenovirus receptor	Plasma Membrane	transmembrane receptor
0.00177	-1.545	ILMN_1215469	D	DBI	diazepam binding inhibitor (GABA receptor modulator, acyl-CoA binding protein)	Cytoplasm	other
0.00199	-1.545	ILMN_2695181	D	SMTN	smoothelin	Extracellular Space	other
2.81e-05	-1.54	ILMN_2704509	D	SUMO1	small ubiquitin-like modifier 1	Nucleus	enzyme
7.34e-06	-1.538	ILMN_2615259		LIMD1	LIM domains containing 1	Nucleus	transcription regulator
3.74e-05	-1.535	ILMN_2472504		PCYOX1	prenylcysteine oxidase 1	Cytoplasm	enzyme
0.000469	-1.535	ILMN_2718284		MFSD1	major facilitator superfamily domain containing 1	Other	transporter
0.00012	-1.532	ILMN_2627179		ELL3	elongation factor RNA polymerase II-like 3	Nucleus	transcription regulator
0.0012	-1.531	ILMN_2987062		THYN1	thymocyte nuclear protein 1	Nucleus	other
0.000184	-1.527	ILMN_2715289		EXOSC7	exosome component 7	Nucleus	enzyme
0.000156	-1.525	ILMN_1229131		Wfdc3	WAP four-disulfide core domain 3	Other	other
0.00113	-1.525	ILMN_2615035	D	MGST3	microsomal glutathione S-transferase 3	Cytoplasm	enzyme
0.000166	-1.524	ILMN_1216985	D	ELP2	elongator acetyltransferase complex subunit 2	Cytoplasm	other
0.000131	-1.523	ILMN_2651715		AXL	AXL receptor tyrosine kinase	Plasma Membrane	kinase
6.31e-05	-1.521	ILMN_2638114		PTN	pleiotrophin	Extracellular Space	growth factor
0.000956	-1.521	ILMN_2925433		PLCH2	phospholipase C, eta 2	Cytoplasm	enzyme
0.00318	-1.521	ILMN_2956942	D	PRKCDBP	protein kinase C, delta binding protein	Cytoplasm	other
0.00393	-1.52	ILMN_2730463		CDT1	chromatin licensing and DNA replication factor 1	Nucleus	other
0.000688	-1.519	ILMN_1222009		GAB1	GRB2-associated binding protein 1	Cytoplasm	other
4.08e-05	-1.516	ILMN_2697693		GRHPR	glyoxylate reductase/hydroxypyruvate reductase	Cytoplasm	enzyme
0.000532	-1.512	ILMN_2643513	D	ASNS	asparagine synthetase (glutamine-hydrolyzing)	Cytoplasm	enzyme
0.000645	-1.509	ILMN_2650447		COL23A1	collagen, type XXIII, alpha 1	Plasma Membrane	other
0.000759	-1.508	ILMN_2588737		RAB3D	RAB3D, member RAS oncogene family	Cytoplasm	enzyme
0.000601	-1.506	ILMN_1246740		SLC35B2	solute carrier family 35 (adenosine 3'-phospho 5'-phosphosulfate transporter), member B2	Cytoplasm	transporter
0.000766	-1.504	ILMN_2948552		XCL1	chemokine (C motif) ligand 1	Extracellular Space	cytokine
0.00474	-1.502	ILMN_3094013	D	MBNL2	muscleblind-like splicing regulator 2	Other	other
0.000374	-1.493	ILMN_3064339		CCDC27	coiled-coil domain containing 27	Other	other
0.000573	-1.493	ILMN_2663613		ITGB5	integrin, beta 5	Plasma Membrane	other
0.00112	-1.491	ILMN_2685275		TMEM109	transmembrane protein 109	Cytoplasm	other
0.00048	-1.49	ILMN_3162785		RSPO3	R-spondin 3	Extracellular Space	kinase
0.000172	-1.489	ILMN_2741132		Hmgn1	high mobility group nucleosomal binding domain 1	Nucleus	other
0.00406	-1.489	ILMN_1215681	D	Calm1 (includes others)	calmodulin 1	Nucleus	other
0.00282	-1.488	ILMN_2699003		SIVA1	SIVA1, apoptosis-inducing factor	Cytoplasm	other
0.000758	-1.486	ILMN_2668696		IL13RA1	interleukin 13 receptor, alpha 1	Plasma Membrane	transmembrane receptor
0.00317	-1.485	ILMN_2859978	D	PAPSS1	3'-phosphoadenosine 5'-phosphosulfate synthase 1	Cytoplasm	enzyme
0.000741	-1.484	ILMN_2747651		HAT1	histone acetyltransferase 1	Nucleus	enzyme
0.00236	-1.483	ILMN_2515363		Tpm4	tropomyosin 4	Cytoplasm	other
0.000226	-1.481	ILMN_1229433		TMPRSS7	transmembrane protease, serine 7	Plasma Membrane	peptidase
0.000852	-1.475	ILMN_2795698	D	PAOX	polyamine oxidase (exo-N4-amino)	Cytoplasm	enzyme
0.00271	-1.475	ILMN_2896601		ICAM1	intercellular adhesion molecule 1	Plasma Membrane	transmembrane receptor
0.000477	-1.474	ILMN_1238509	D	HMGXB4	HMG box domain containing 4	Nucleus	other
0.000516	-1.472	ILMN_2773537		Ckmt1	creatine kinase, mitochondrial 1, ubiquitous	Cytoplasm	kinase
0.000444	-1.471	ILMN_2767227		NUDT16L1	nudix (nucleoside diphosphate linked moiety X)-type motif 16-like 1	Cytoplasm	other
0.000655	-1.469	ILMN_3052390		C3orf70	chromosome 3 open reading frame 70	Other	other
0.000791	-1.469	ILMN_2627041		CX3CL1	chemokine (C-X3-C motif) ligand 1	Extracellular Space	cytokine
0.00177	-1.469	ILMN_1221298		TUBA8	tubulin, alpha 8	Cytoplasm	other
0.0017	-1.466	ILMN_1215647		MUM1	melanoma associated antigen (mutated) 1	Nucleus	other
0.00018	-1.465	ILMN_2998135	D	ATG5	autophagy related 5	Cytoplasm	other
0.002	-1.454	ILMN_1233857	D	MCM6	minichromosome maintenance complex component 6	Nucleus	enzyme
0.00198	-1.449	ILMN_1240445		STARD4	StAR-related lipid transfer (START) domain containing 4	Cytoplasm	transporter
0.000758	-1.448	ILMN_2893564		SMIM1	small integral membrane protein 1	Other	other
0.000966	-1.448	ILMN_2612895		C2	complement component 2	Extracellular Space	peptidase
0.00013	-1.446	ILMN_2678211		CIITA	class II, major histocompatibility complex, transactivator	Nucleus	transcription regulator
0.00335	-1.446	ILMN_2435206	D	TMEM14C	transmembrane protein 14C	Plasma Membrane	other
0.000142	-1.445	ILMN_2616792		MED30	mediator complex subunit 30	Nucleus	transcription regulator
0.00269	-1.443	ILMN_2976448		DAGLB	diacylglycerol lipase, beta	Plasma Membrane	enzyme
0.00274	-1.441	ILMN_1259564		Irgm2	immunity-related GTPase family M member 2	Cytoplasm	enzyme
0.000155	-1.44	ILMN_1249550		FKBP9	FK506 binding protein 9, 63 kDa	Cytoplasm	enzyme
0.00155	-1.44	ILMN_2727503		IGFBP3	insulin-like growth factor binding protein 3	Extracellular Space	other
0.000404	-1.435	ILMN_2743013		NCF4	neutrophil cytosolic factor 4, 40kDa	Cytoplasm	enzyme
0.00135	-1.434	ILMN_2673380		LAMTOR1	late endosomal/lysosomal adaptor, MAPK and MTOR activator 1	Plasma Membrane	other
0.00213	-1.434	ILMN_2754369		EXOSC8	exosome component 8	Nucleus	enzyme
0.000307	-1.433	ILMN_1244006	D	EPN2	epsin 2	Cytoplasm	other
0.00394	-1.433	ILMN_2705003		PPP3CB	protein phosphatase 3, catalytic subunit, beta isozyme	Plasma Membrane	phosphatase
4.14e-05	-1.429	ILMN_1237501	D	RGS9BP	regulator of G protein signaling 9 binding protein	Other	other
0.00165	-1.429	ILMN_3120014	D	SRI	sorcin	Cytoplasm	transporter
0.00243	-1.428	ILMN_2681516		SLC39A6	solute carrier family 39 (zinc transporter), member 6	Plasma Membrane	transporter
0.00156	-1.426	ILMN_1228245		PRICKLE1	prickle homolog 1 (Drosophila)	Nucleus	other
0.00159	-1.425	ILMN_2487517		SSFA2	sperm specific antigen 2	Plasma Membrane	other
9.81e-05	-1.424	ILMN_2711551		RPL39	ribosomal protein L39	Cytoplasm	other
1.74e-05	-1.422	ILMN_1230599		ADAM23	ADAM metallopeptidase domain 23	Plasma Membrane	peptidase
6.89e-05	-1.422	ILMN_2775891		ILF2	interleukin enhancer binding factor 2	Nucleus	transcription regulator
0.000171	-1.422	ILMN_2861644	D	RB1	retinoblastoma 1	Nucleus	transcription regulator
5.6e-05	-1.42	ILMN_2642913		EMP1	epithelial membrane protein 1	Plasma Membrane	other
0.000104	-1.419	ILMN_1257060		PLA2G15	phospholipase A2, group XV	Cytoplasm	enzyme
0.000354	-1.418	ILMN_1241915		NOTCH1	notch 1	Plasma Membrane	transcription regulator
4.62e-05	-1.414	ILMN_1213920		MKRN2	makorin ring finger protein 2	Other	other
0.00136	-1.414	ILMN_2793442		SSX2IP	synovial sarcoma, X breakpoint 2 interacting protein	Plasma Membrane	other
0.00111	-1.413	ILMN_1241225		DCTD	dCMP deaminase	Cytoplasm	enzyme
0.00351	-1.41	ILMN_2631097	D	MSH6	mutS homolog 6	Nucleus	enzyme
0.00287	-1.409	ILMN_2766253	D	MBNL1	muscleblind-like splicing regulator 1	Nucleus	other
0.0028	-1.408	ILMN_3009010		SUZ12	SUZ12 polycomb repressive complex 2 subunit	Nucleus	enzyme
0.000742	-1.405	ILMN_3111877	D	RBMS2	RNA binding motif, single stranded interacting protein 2	Nucleus	other
0.000369	-1.402	ILMN_1249578		SORL1	sortilin-related receptor, L(DLR class) A repeats containing	Cytoplasm	transporter
0.000154	-1.401	ILMN_2936476		PYCARD	PYD and CARD domain containing	Cytoplasm	transcription regulator
0.00225	-1.399	ILMN_1250767		TPD52L2	tumor protein D52-like 2	Cytoplasm	other
0.000522	-1.398	ILMN_2755981		FAM178A	family with sequence similarity 178, member A	Other	other
0.000986	-1.397	ILMN_2892904	D	AAGAB	alpha- and gamma-adaptin binding protein	Cytoplasm	other
0.000193	-1.396	ILMN_2815024	D	FUT8	fucosyltransferase 8 (alpha (1,6) fucosyltransferase)	Cytoplasm	enzyme
0.00224	-1.395	ILMN_2596979		NRARP	NOTCH-regulated ankyrin repeat protein	Nucleus	transcription regulator
0.000105	-1.394	ILMN_2982985	D	KATNBL1	katanin p80 subunit B-like 1	Nucleus	other
0.000502	-1.394	ILMN_3125606	D	IFI27	interferon, alpha-inducible protein 27	Cytoplasm	other
0.000788	-1.394	ILMN_1233129		ZBTB22	zinc finger and BTB domain containing 22	Nucleus	other
0.00445	-1.393	ILMN_1243451	D	HVCN1	hydrogen voltage-gated channel 1	Plasma Membrane	ion channel
0.00452	-1.393	ILMN_2685464	D	WWC2	WW and C2 domain containing 2	Other	other
0.000412	-1.39	ILMN_2613118	D	RFC4	replication factor C (activator 1) 4, 37kDa	Nucleus	other
7.13e-05	-1.389	ILMN_3160963		SMIM19	small integral membrane protein 19	Nucleus	other
0.00171	-1.389	ILMN_2698589		CSTF2	cleavage stimulation factor, 3' pre-RNA, subunit 2, 64kDa	Nucleus	other
0.00273	-1.386	ILMN_2620270		SLITRK6	SLIT and NTRK-like family, member 6	Other	other
3.56e-05	-1.385	ILMN_1214118		PLEKHA2	pleckstrin homology domain containing, family A (phosphoinositide binding specific) member 2	Cytoplasm	other
0.000359	-1.385	ILMN_2665889		POGLUT1	protein O-glucosyltransferase 1	Extracellular Space	enzyme
0.000427	-1.385	ILMN_2946088		PANX1	pannexin 1	Plasma Membrane	transporter
0.000289	-1.383	ILMN_1213855		EXTL2	exostosin-like glycosyltransferase 2	Cytoplasm	enzyme
0.000416	-1.381	ILMN_2890574		NUP85	nucleoporin 85kDa	Cytoplasm	other
0.000841	-1.38	ILMN_1232261		CTNNAL1	catenin (cadherin-associated protein), alpha-like 1	Plasma Membrane	other
0.000699	-1.379	ILMN_2654068	D	MED23	mediator complex subunit 23	Nucleus	transcription regulator
0.00455	-1.378	ILMN_2702434		ARHGAP44	Rho GTPase activating protein 44	Cytoplasm	other
0.00104	-1.375	ILMN_2667352		GLO1	glyoxalase I	Cytoplasm	enzyme
0.000226	-1.374	ILMN_1237677	D	SERBP1	SERPINE1 mRNA binding protein 1	Nucleus	other
0.00133	-1.373	ILMN_2915232		COTL1	coactosin-like 1 (Dictyostelium)	Cytoplasm	other
0.00426	-1.371	ILMN_2668977	D	NDUFV3	NADH dehydrogenase (ubiquinone) flavoprotein 3, 10kDa	Cytoplasm	enzyme
0.00468	-1.369	ILMN_1228334		DCTPP1	dCTP pyrophosphatase 1	Cytoplasm	enzyme
0.000324	-1.367	ILMN_2701851		NCAPD3	non-SMC condensin II complex, subunit D3	Nucleus	other
0.00161	-1.366	ILMN_1216880	D	EMR1	egf-like module containing, mucin-like, hormone receptor-like 1	Plasma Membrane	G-protein coupled receptor
0.00159	-1.365	ILMN_2837189	D	FAM92A1	family with sequence similarity 92, member A1	Other	other
2.85e-05	-1.364	ILMN_3006644	D	Abi2	abl-interactor 2	Cytoplasm	other
0.00073	-1.364	ILMN_3161021		PRKRA	protein kinase, interferon-inducible double stranded RNA dependent activator	Cytoplasm	other
0.000598	-1.363	ILMN_2612448	D	NFAT5	nuclear factor of activated T-cells 5, tonicity-responsive	Nucleus	transcription regulator
0.00179	-1.361	ILMN_1219820		DRAM1	DNA-damage regulated autophagy modulator 1	Cytoplasm	other
0.00259	-1.36	ILMN_2595774		MTA2	metastasis associated 1 family, member 2	Nucleus	transcription regulator
0.000354	-1.357	ILMN_1225374		ARSB	arylsulfatase B	Cytoplasm	enzyme
0.0042	-1.357	ILMN_2621882		LAMTOR4	late endosomal/lysosomal adaptor, MAPK and MTOR activator 4	Cytoplasm	other
0.00317	-1.355	ILMN_2687062		ABR	active BCR-related	Cytoplasm	other
0.0012	-1.354	ILMN_1233606	D	SFXN1	sideroflexin 1	Cytoplasm	transporter
0.00211	-1.354	ILMN_2808939		C14orf1	chromosome 14 open reading frame 1	Cytoplasm	other
5.77e-05	-1.352	ILMN_2705131	D	BLOC1S5	biogenesis of lysosomal organelles complex-1, subunit 5, muted	Extracellular Space	other
0.000698	-1.349	ILMN_1241561	D	TCTN3	tectonic family member 3	Extracellular Space	other
0.00219	-1.348	ILMN_2658804		RRAS	related RAS viral (r-ras) oncogene homolog	Cytoplasm	enzyme
0.000401	-1.347	ILMN_1230583	D	Rbx1	ring-box 1	Cytoplasm	enzyme
0.000979	-1.347	ILMN_1231138		E2F1	E2F transcription factor 1	Nucleus	transcription regulator
0.00128	-1.347	ILMN_2842930	D	POLR3K	polymerase (RNA) III (DNA directed) polypeptide K, 12.3 kDa	Nucleus	transcription regulator
0.000166	-1.346	ILMN_1214167		COMMD10	COMM domain containing 10	Other	other
0.00315	-1.346	ILMN_1214866		EML1	echinoderm microtubule associated protein like 1	Cytoplasm	other
0.000292	-1.345	ILMN_2654754		PDPN	podoplanin	Plasma Membrane	transporter
0.00156	-1.344	ILMN_2701824	D	ATMIN	ATM interactor	Nucleus	other
0.00435	-1.343	ILMN_1240481	D	COL17A1	collagen, type XVII, alpha 1	Plasma Membrane	other
0.000768	-1.342	ILMN_1250068		ATPIF1	ATPase inhibitory factor 1	Cytoplasm	other
0.000287	-1.336	ILMN_2921749	D	GPN1	GPN-loop GTPase 1	Nucleus	transcription regulator
0.00127	-1.336	ILMN_1220440		PPIL3	peptidylprolyl isomerase (cyclophilin)-like 3	Cytoplasm	enzyme
0.00225	-1.336	ILMN_2983228	D	SS18	synovial sarcoma translocation, chromosome 18	Nucleus	transcription regulator
0.00299	-1.336	ILMN_2663741	D	ANKMY2	ankyrin repeat and MYND domain containing 2	Plasma Membrane	other
0.00267	-1.335	ILMN_1241168		DOK4	docking protein 4	Plasma Membrane	other
0.00277	-1.334	ILMN_1235281		COA6	cytochrome c oxidase assembly factor 6 homolog (S. cerevisiae)	Cytoplasm	other
0.000106	-1.333	ILMN_2729235		CCDC126	coiled-coil domain containing 126	Other	other
0.000139	-1.333	ILMN_3135931	D	RPL38	ribosomal protein L38	Cytoplasm	other
0.000674	-1.333	ILMN_2628175		TSEN34	TSEN34 tRNA splicing endonuclease subunit	Nucleus	enzyme
0.00219	-1.332	ILMN_2994895		DCAF7	DDB1 and CUL4 associated factor 7	Cytoplasm	other
0.00443	-1.331	ILMN_2821916	D	NICN1	nicolin 1	Nucleus	other
6.99e-05	-1.33	ILMN_3113639	D	CANT1	calcium activated nucleotidase 1	Extracellular Space	enzyme
0.000305	-1.328	ILMN_2635801		NTPCR	nucleoside-triphosphatase, cancer-related	Other	other
0.00104	-1.328	ILMN_1250410		EIF2AK2	eukaryotic translation initiation factor 2-alpha kinase 2	Cytoplasm	kinase
0.0027	-1.328	ILMN_2971744	D	PARP1	poly (ADP-ribose) polymerase 1	Nucleus	enzyme
0.00311	-1.326	ILMN_2690676		CLCA1	chloride channel accessory 1	Plasma Membrane	ion channel
0.000338	-1.325	ILMN_2640971		PAFAH1B3	platelet-activating factor acetylhydrolase 1b, catalytic subunit 3 (29kDa)	Cytoplasm	enzyme
0.00351	-1.324	ILMN_2728754		PARK7	parkinson protein 7	Nucleus	enzyme
0.000315	-1.323	ILMN_1248849	D	GSTA5	glutathione S-transferase alpha 5	Cytoplasm	enzyme
0.00386	-1.323	ILMN_2612774	D	AGFG2	ArfGAP with FG repeats 2	Other	other
0.002	-1.322	ILMN_2655721	D	STAT1	signal transducer and activator of transcription 1, 91kDa	Nucleus	transcription regulator
0.00162	-1.321	ILMN_2761169	D	ZC2HC1A	zinc finger, C2HC-type containing 1A	Other	other
0.00354	-1.321	ILMN_2803716		ZRANB2	zinc finger, RAN-binding domain containing 2	Nucleus	transcription regulator
0.000171	-1.32	ILMN_1221199	D	PPM1F	protein phosphatase, Mg2+/Mn2+ dependent, 1F	Cytoplasm	phosphatase
0.000603	-1.318	ILMN_3144289	D	TRAF3	TNF receptor-associated factor 3	Cytoplasm	enzyme
0.00271	-1.317	ILMN_2713872		PSKH1	protein serine kinase H1	Nucleus	kinase
0.000689	-1.315	ILMN_2859847	D	PYGL	phosphorylase, glycogen, liver	Cytoplasm	enzyme
0.00103	-1.314	ILMN_2953700	D	SMAD1	SMAD family member 1	Nucleus	transcription regulator
0.00118	-1.314	ILMN_1244070		NSUN4	NOP2/Sun domain family, member 4	Cytoplasm	other
0.000386	-1.312	ILMN_3099751	D	PRMT2	protein arginine methyltransferase 2	Nucleus	enzyme
0.000681	-1.312	ILMN_2746906	D	NUDT19	nudix (nucleoside diphosphate linked moiety X)-type motif 19	Cytoplasm	other
0.0042	-1.312	ILMN_2512216		TUBGCP2	tubulin, gamma complex associated protein 2	Cytoplasm	peptidase
0.000133	-1.307	ILMN_2695468		TMEM55A	transmembrane protein 55A	Other	phosphatase
0.000265	-1.307	ILMN_2934399		WDR47	WD repeat domain 47	Other	other
0.001	-1.307	ILMN_2657546		COPS3	COP9 signalosome subunit 3	Cytoplasm	other
0.000606	-1.305	ILMN_2739698	D	RAB28	RAB28, member RAS oncogene family	Plasma Membrane	enzyme
0.00108	-1.305	ILMN_2614825	D	FARSB	phenylalanyl-tRNA synthetase, beta subunit	Cytoplasm	enzyme
0.000784	-1.304	ILMN_2818717		AFTPH	aftiphilin	Cytoplasm	other
0.00212	-1.304	ILMN_1228568		IRF2BP1	interferon regulatory factor 2 binding protein 1	Nucleus	transcription regulator
0.00216	-1.304	ILMN_1246392	D	PROM2	prominin 2	Plasma Membrane	transmembrane receptor
0.000237	-1.303	ILMN_1212875		ARHGEF19	Rho guanine nucleotide exchange factor (GEF) 19	Other	other
0.00127	-1.302	ILMN_1250816		APEH	acylaminoacyl-peptide hydrolase	Cytoplasm	peptidase
0.000396	-1.3	ILMN_2681057	D	ACER3	alkaline ceramidase 3	Cytoplasm	enzyme
0.00126	-1.299	ILMN_2591814	D	SRSF1	serine/arginine-rich splicing factor 1	Nucleus	other
0.000742	-1.297	ILMN_1222492		MIPEP	mitochondrial intermediate peptidase	Cytoplasm	peptidase
0.000887	-1.297	ILMN_2685079		RABGAP1	RAB GTPase activating protein 1	Cytoplasm	other
0.00282	-1.297	ILMN_3074058		POLR3G	polymerase (RNA) III (DNA directed) polypeptide G (32kD)	Nucleus	enzyme
0.00291	-1.295	ILMN_2861331		PNRC2	proline-rich nuclear receptor coactivator 2	Nucleus	other
0.000382	-1.293	ILMN_2718251	D	CSNK1G2	casein kinase 1, gamma 2	Cytoplasm	kinase
0.00104	-1.293	ILMN_2898832	D	LANCL1	LanC lantibiotic synthetase component C-like 1 (bacterial)	Plasma Membrane	other
0.00436	-1.293	ILMN_3133817		ARHGAP12	Rho GTPase activating protein 12	Cytoplasm	other
0.000785	-1.291	ILMN_2677408		PRMT1	protein arginine methyltransferase 1	Nucleus	enzyme
0.00209	-1.291	ILMN_2639155		PRCP	prolylcarboxypeptidase (angiotensinase C)	Cytoplasm	peptidase
0.0024	-1.29	ILMN_2705349		NIPA1	non imprinted in Prader-Willi/Angelman syndrome 1	Plasma Membrane	other
0.00243	-1.29	ILMN_3152380	D	FLOT2	flotillin 2	Plasma Membrane	other
0.00456	-1.289	ILMN_1248895		CACHD1	cache domain containing 1	Other	other
0.00373	-1.288	ILMN_1229745	D	SERTAD4	SERTA domain containing 4	Other	other
0.00409	-1.288	ILMN_2834370	D	CUTC	cutC copper transporter	Cytoplasm	other
0.00176	-1.287	ILMN_2511953		TNFAIP8	tumor necrosis factor, alpha-induced protein 8	Cytoplasm	other
0.00193	-1.287	ILMN_1255697	D	PITHD1	PITH (C-terminal proteasome-interacting domain of thioredoxin-like) domain containing 1	Other	other
0.00207	-1.286	ILMN_2962511		GORASP1	golgi reassembly stacking protein 1, 65kDa	Cytoplasm	other
0.00397	-1.285	ILMN_2883016	D	NAV1	neuron navigator 1	Other	enzyme
0.004	-1.285	ILMN_2770414		RRAGC	Ras-related GTP binding C	Cytoplasm	enzyme
0.00485	-1.285	ILMN_1256563		COLGALT1	collagen beta(1-O)galactosyltransferase 1	Cytoplasm	other
0.000429	-1.284	ILMN_3016674	D	RREB1	ras responsive element binding protein 1	Nucleus	transcription regulator
0.0011	-1.284	ILMN_1242053		PPP6C	protein phosphatase 6, catalytic subunit	Nucleus	phosphatase
0.00415	-1.282	ILMN_2653215	D	NAGK	N-acetylglucosamine kinase	Cytoplasm	kinase
0.00499	-1.281	ILMN_2825803		PARP14	poly (ADP-ribose) polymerase family, member 14	Cytoplasm	other
0.00452	-1.28	ILMN_3067780	D	CNOT2	CCR4-NOT transcription complex, subunit 2	Nucleus	transcription regulator
0.00307	-1.279	ILMN_1249598		CYLD	cylindromatosis (turban tumor syndrome)	Nucleus	transcription regulator
0.00129	-1.278	ILMN_2906489		MOCOS	molybdenum cofactor sulfurase	Cytoplasm	enzyme
0.00183	-1.275	ILMN_2811282	D	TMX4	thioredoxin-related transmembrane protein 4	Cytoplasm	enzyme
0.00362	-1.274	ILMN_2807016		TSPAN7	tetraspanin 7	Plasma Membrane	other
0.000759	-1.273	ILMN_2423789	D	SAE1	SUMO1 activating enzyme subunit 1	Cytoplasm	enzyme
0.00357	-1.273	ILMN_1236828		USP20	ubiquitin specific peptidase 20	Cytoplasm	peptidase
0.00143	-1.272	ILMN_2971946		LSM5	LSM5 homolog, U6 small nuclear RNA associated (S. cerevisiae)	Cytoplasm	other
0.00242	-1.272	ILMN_1239041	D	MTCH1	mitochondrial carrier 1	Cytoplasm	other
0.00274	-1.272	ILMN_2424721		PDGFA	platelet-derived growth factor alpha polypeptide	Extracellular Space	growth factor
0.000213	-1.27	ILMN_1240074		TRIM26	tripartite motif containing 26	Cytoplasm	other
0.00182	-1.27	ILMN_2808946		RPS5	ribosomal protein S5	Other	other
0.00211	-1.265	ILMN_1218037		TMIE	transmembrane inner ear	Other	other
0.00298	-1.265	ILMN_1222447		SRSF9	serine/arginine-rich splicing factor 9	Nucleus	enzyme
0.00116	-1.264	ILMN_2694074		GINS4	GINS complex subunit 4 (Sld5 homolog)	Nucleus	other
0.00214	-1.264	ILMN_2998395		ZNF76	zinc finger protein 76	Nucleus	other
0.00345	-1.262	ILMN_2712018		BAG1	BCL2-associated athanogene	Cytoplasm	other
0.00151	-1.261	ILMN_2759598		HINT2	histidine triad nucleotide binding protein 2	Cytoplasm	other
0.00058	-1.26	ILMN_1240620		RFC1	replication factor C (activator 1) 1, 145kDa	Nucleus	transcription regulator
0.000762	-1.26	ILMN_1230019		UBA7	ubiquitin-like modifier activating enzyme 7	Cytoplasm	enzyme
0.00238	-1.26	ILMN_2623244	D	PPP2R5E	protein phosphatase 2, regulatory subunit B', epsilon isoform	Cytoplasm	phosphatase
0.00281	-1.26	ILMN_1246450		ZSCAN12	zinc finger and SCAN domain containing 12	Nucleus	transcription regulator
0.00392	-1.258	ILMN_2683283	D	C3orf14	chromosome 3 open reading frame 14	Other	other
0.000471	-1.257	ILMN_1248788		LYPD2	LY6/PLAUR domain containing 2	Other	other
0.0049	-1.257	ILMN_2990220		USP22	ubiquitin specific peptidase 22	Nucleus	peptidase
0.000639	-1.256	ILMN_2657791	D	CDKL2	cyclin-dependent kinase-like 2 (CDC2-related kinase)	Nucleus	kinase
0.00167	-1.255	ILMN_2650439	D	GALNT1	UDP-N-acetyl-alpha-D-galactosamine:polypeptide N-acetylgalactosaminyltransferase 1 (GalNAc-T1)	Cytoplasm	enzyme
0.00276	-1.253	ILMN_1217153		RAB18	RAB18, member RAS oncogene family	Cytoplasm	enzyme
0.00444	-1.253	ILMN_2911760	D	UBAC1	UBA domain containing 1	Nucleus	other
0.00216	-1.251	ILMN_2613841		SF3A3	splicing factor 3a, subunit 3, 60kDa	Nucleus	other
0.00118	-1.25	ILMN_2640441		HDAC2	histone deacetylase 2	Nucleus	transcription regulator
0.00246	-1.25	ILMN_2693976	D	NCL	nucleolin	Nucleus	other
0.00305	-1.25	ILMN_2873793		MAPKBP1	mitogen-activated protein kinase binding protein 1	Other	other
0.00237	-1.249	ILMN_2681604		CCDC23	coiled-coil domain containing 23	Other	other
0.00125	-1.248	ILMN_2780205		CTNNA1	catenin (cadherin-associated protein), alpha 1, 102kDa	Plasma Membrane	other
0.00126	-1.248	ILMN_2728379		IVD	isovaleryl-CoA dehydrogenase	Cytoplasm	enzyme
0.00166	-1.247	ILMN_1260064	D	Pfn2	profilin 2	Cytoplasm	other
0.00371	-1.247	ILMN_1222760		ZNF579	zinc finger protein 579	Nucleus	other
0.00408	-1.246	ILMN_2902979	D	FAS	Fas cell surface death receptor	Plasma Membrane	transmembrane receptor
0.00105	-1.244	ILMN_1241789		SUCNR1	succinate receptor 1	Plasma Membrane	G-protein coupled receptor
0.000406	-1.242	ILMN_2730478		PIK3C3	phosphatidylinositol 3-kinase, catalytic subunit type 3	Cytoplasm	kinase
0.000904	-1.242	ILMN_2896314		AXIN2	axin 2	Cytoplasm	other
0.000624	-1.24	ILMN_2999654		PSMC3IP	PSMC3 interacting protein	Nucleus	transcription regulator
0.00295	-1.24	ILMN_2611450	D	IFT172	intraflagellar transport 172 homolog (Chlamydomonas)	Extracellular Space	other
0.001	-1.239	ILMN_2645448		ARMCX1	armadillo repeat containing, X-linked 1	Other	other
0.00261	-1.239	ILMN_1218176		STAMBP	STAM binding protein	Nucleus	enzyme
0.00321	-1.237	ILMN_1251119	D	BMPR1A	bone morphogenetic protein receptor, type IA	Plasma Membrane	kinase
0.00322	-1.235	ILMN_2761181		C6orf203	chromosome 6 open reading frame 203	Cytoplasm	other
0.00326	-1.235	ILMN_3160653		HS3ST6	heparan sulfate (glucosamine) 3-O-sulfotransferase 6	Cytoplasm	enzyme
0.00387	-1.235	ILMN_1257666		TSPAN14	tetraspanin 14	Other	other
0.00242	-1.234	ILMN_2777282		EEF1G	eukaryotic translation elongation factor 1 gamma	Cytoplasm	translation regulator
0.00256	-1.233	ILMN_2862619	D	XRCC6	X-ray repair complementing defective repair in Chinese hamster cells 6	Nucleus	enzyme
0.00133	-1.232	ILMN_2432550		TRIB2	tribbles homolog 2 (Drosophila)	Plasma Membrane	kinase
0.00477	-1.232	ILMN_2998548		PYCR2	pyrroline-5-carboxylate reductase family, member 2	Cytoplasm	enzyme
0.00216	-1.231	ILMN_2744356	D	RPLP0	ribosomal protein, large, P0	Cytoplasm	other
0.00178	-1.226	ILMN_2949886		CCDC111	coiled-coil domain containing 111	Extracellular Space	other
0.00298	-1.225	ILMN_1244829	D	HAP1	huntingtin-associated protein 1	Cytoplasm	other
0.00428	-1.224	ILMN_2666272		HEMK1	HemK methyltransferase family member 1	Nucleus	enzyme
0.00435	-1.224	ILMN_2706451	D	SENP7	SUMO1/sentrin specific peptidase 7	Nucleus	peptidase
0.00325	-1.223	ILMN_1240898		RPS21	ribosomal protein S21	Cytoplasm	other
0.00178	-1.222	ILMN_2796429	D	PSIP1	PC4 and SFRS1 interacting protein 1	Nucleus	other
0.00123	-1.221	ILMN_2854659		NKAP	NFKB activating protein	Nucleus	transcription regulator
0.00157	-1.221	ILMN_1223358	D	SETD6	SET domain containing 6	Nucleus	enzyme
0.000337	-1.22	ILMN_2518284		DLG2	discs, large homolog 2 (Drosophila)	Plasma Membrane	kinase
0.00122	-1.217	ILMN_2684667	D	SLIRP	SRA stem-loop interacting RNA binding protein	Cytoplasm	other
0.00349	-1.217	ILMN_2685133	D	TIMM21	translocase of inner mitochondrial membrane 21 homolog (yeast)	Cytoplasm	other
0.000639	-1.215	ILMN_1255013	D	ILF3	interleukin enhancer binding factor 3, 90kDa	Nucleus	transcription regulator
0.00235	-1.212	ILMN_2992836	D	ZNF90	zinc finger protein 90	Cytoplasm	transcription regulator
0.00475	-1.212	ILMN_2855334		GUSB	glucuronidase, beta	Cytoplasm	enzyme
0.00489	-1.212	ILMN_2779746	D	SRP9	signal recognition particle 9kDa	Cytoplasm	other
0.0031	-1.211	ILMN_2829295	D	MRPS31	mitochondrial ribosomal protein S31	Cytoplasm	other
0.00214	-1.209	ILMN_2728107	D	RIC8B	RIC8 guanine nucleotide exchange factor B	Cytoplasm	other
0.00319	-1.209	ILMN_2936199		TRIM32	tripartite motif containing 32	Nucleus	transcription regulator
0.00102	-1.208	ILMN_1213978		PTPRO	protein tyrosine phosphatase, receptor type, O	Plasma Membrane	phosphatase
0.00219	-1.208	ILMN_2615513		FRK	fyn-related kinase	Nucleus	kinase
0.00133	-1.207	ILMN_1241908	D	ERLIN2	ER lipid raft associated 2	Plasma Membrane	other
0.000473	-1.206	ILMN_2680770		CYSLTR1	cysteinyl leukotriene receptor 1	Plasma Membrane	G-protein coupled receptor
0.00148	-1.204	ILMN_2719069		MAOB	monoamine oxidase B	Cytoplasm	enzyme
0.00235	-1.203	ILMN_2490252		SPRED1	sprouty-related, EVH1 domain containing 1	Plasma Membrane	other
0.00311	-1.2	ILMN_2860480	D	ARPC1B	actin related protein 2/3 complex, subunit 1B, 41kDa	Cytoplasm	other
0.00362	-1.2	ILMN_1244112		DHODH	dihydroorotate dehydrogenase (quinone)	Cytoplasm	enzyme
0.0011	-1.198	ILMN_2600565		MAGED2	melanoma antigen family D, 2	Plasma Membrane	other
0.00355	-1.195	ILMN_1239806		RPA3	replication protein A3, 14kDa	Nucleus	other
0.00383	-1.195	ILMN_2784230	D	ST8SIA4	ST8 alpha-N-acetyl-neuraminide alpha-2,8-sialyltransferase 4	Cytoplasm	enzyme
0.0018	-1.193	ILMN_3137980	D	ZFP41	ZFP41 zinc finger protein	Nucleus	other
0.00428	-1.193	ILMN_1228937	D	CYHR1	cysteine/histidine-rich 1	Other	other
0.00114	-1.192	ILMN_2588995	D	RAB8B	RAB8B, member RAS oncogene family	Cytoplasm	enzyme
0.00329	-1.192	ILMN_2884646		PARL	presenilin associated, rhomboid-like	Cytoplasm	other
0.00363	-1.192	ILMN_2946901	D	SLC25A38	solute carrier family 25, member 38	Other	other
0.00242	-1.191	ILMN_1215898		HIRIP3	HIRA interacting protein 3	Nucleus	other
0.00338	-1.189	ILMN_2702444		CSGALNACT1	chondroitin sulfate N-acetylgalactosaminyltransferase 1	Cytoplasm	enzyme
0.00134	-1.188	ILMN_2984793	D	TAMM41	TAM41, mitochondrial translocator assembly and maintenance protein, homolog (S. cerevisiae)	Cytoplasm	other
0.00289	-1.188	ILMN_2615145		Fbxw17	F-box and WD-40 domain protein 17	Other	other
0.002	-1.187	ILMN_1218266		MEIS1	Meis homeobox 1	Nucleus	transcription regulator
0.00378	-1.186	ILMN_2813724		BAI2	brain-specific angiogenesis inhibitor 2	Plasma Membrane	G-protein coupled receptor
0.00439	-1.186	ILMN_2756369		HSBP1	heat shock factor binding protein 1	Nucleus	transcription regulator
0.00344	-1.185	ILMN_2619983		SDC2	syndecan 2	Plasma Membrane	other
0.00238	-1.184	ILMN_2590779		CYB561A3	cytochrome b561 family, member A3	Cytoplasm	other
0.00307	-1.182	ILMN_1218384	D	NFIC	nuclear factor I/C (CCAAT-binding transcription factor)	Nucleus	transcription regulator
0.00499	-1.178	ILMN_1234981		AAMP	angio-associated, migratory cell protein	Plasma Membrane	other
0.00258	-1.175	ILMN_2755243		MOK	MOK protein kinase	Plasma Membrane	kinase
0.00398	-1.173	ILMN_2608184		IL6ST	interleukin 6 signal transducer (gp130, oncostatin M receptor)	Plasma Membrane	transmembrane receptor
0.00411	-1.172	ILMN_2990420	D	KDM4B	lysine (K)-specific demethylase 4B	Other	other
0.00229	-1.169	ILMN_2603834	D	HTATIP2	HIV-1 Tat interactive protein 2, 30kDa	Nucleus	transcription regulator
0.00313	-1.167	ILMN_2932824		GNL1	guanine nucleotide binding protein-like 1	Other	other
0.00204	-1.166	ILMN_3161626		PRKAG2	protein kinase, AMP-activated, gamma 2 non-catalytic subunit	Other	kinase
0.00334	-1.165	ILMN_2602151	D	RPAP1	RNA polymerase II associated protein 1	Other	other
0.00282	-1.164	ILMN_1241270		CEP78	centrosomal protein 78kDa	Cytoplasm	other
0.00393	-1.163	ILMN_2803004		CCDC174	coiled-coil domain containing 174	Other	other
0.0031	-1.162	ILMN_2654013	D	NUP133	nucleoporin 133kDa	Nucleus	transporter
0.00261	-1.158	ILMN_3149024	D	SCOC	short coiled-coil protein	Cytoplasm	other
0.00412	-1.158	ILMN_2747331		C18orf8	chromosome 18 open reading frame 8	Cytoplasm	other
0.00492	-1.158	ILMN_2982736		CEP19	centrosomal protein 19kDa	Cytoplasm	other
0.00359	-1.156	ILMN_2914010	D	DMWD	dystrophia myotonica, WD repeat containing	Nucleus	other
0.00474	-1.148	ILMN_1258206	D	ATM	ataxia telangiectasia mutated	Nucleus	kinase
0.00463	-1.145	ILMN_1246073		LEFTY1	left-right determination factor 1	Extracellular Space	growth factor
0.0033	-1.142	ILMN_2759309		RNASE6	ribonuclease, RNase A family, k6	Extracellular Space	enzyme
0.00497	-1.136	ILMN_2847727		SVOPL	SVOP-like	Other	other

## Sheet: FA REDD1 UP
Supplemental Table 2. Differential gene expression in FA-treated animals. Upregulated genes in REDD1 KO.
p-value	Fold Change	ID	Notes	Symbol	Entrez Gene Name	Location	Type(s)
0.00039	5.628	ILMN_2903945	D	GADD45G	growth arrest and DNA-damage-inducible, gamma	Nucleus	other
3.78e-06	5.102	ILMN_1246800		SERPINA3	serpin peptidase inhibitor, clade A (alpha-1 antiproteinase, antitrypsin), member 3	Extracellular Space	other
4.47e-05	4.032	ILMN_2594926		CYP2B6	cytochrome P450, family 2, subfamily B, polypeptide 6	Cytoplasm	enzyme
0.00213	3.902	ILMN_2648669	D	GPNMB	glycoprotein (transmembrane) nmb	Plasma Membrane	enzyme
1.79e-07	3.687	ILMN_1224336		SPSB1	splA/ryanodine receptor domain and SOCS box containing 1	Cytoplasm	other
0.00166	3.681	ILMN_2713285	D	FHL1	four and a half LIM domains 1	Cytoplasm	other
0.00012	3.281	ILMN_2604226	D	SEMA5A	sema domain, seven thrombospondin repeats (type 1 and type 1-like), transmembrane domain (TM) and short cytoplasmic domain, (semaphorin) 5A	Plasma Membrane	transmembrane receptor
0.000308	3.15	ILMN_2960114	D	CYP27A1	cytochrome P450, family 27, subfamily A, polypeptide 1	Cytoplasm	enzyme
2.9e-05	3.043	ILMN_1256292	D	ILVBL	ilvB (bacterial acetolactate synthase)-like	Cytoplasm	enzyme
8.64e-05	3.042	ILMN_3144164		IRS2	insulin receptor substrate 2	Cytoplasm	enzyme
0.000523	3.039	ILMN_1252655		Sectm1b	secreted and transmembrane 1B	Extracellular Space	cytokine
0.000294	3.038	ILMN_2842999		TANGO2	transport and golgi organization 2 homolog (Drosophila)	Cytoplasm	other
0.000205	2.823	ILMN_1259322		PDK4	pyruvate dehydrogenase kinase, isozyme 4	Cytoplasm	kinase
0.000571	2.642	ILMN_1223880		TMPRSS2	transmembrane protease, serine 2	Plasma Membrane	peptidase
3.45e-06	2.638	ILMN_3119914	D	TRNP1	TMF1-regulated nuclear protein 1	Nucleus	other
0.00108	2.625	ILMN_1229957		IL11RA	interleukin 11 receptor, alpha	Plasma Membrane	transmembrane receptor
0.00471	2.563	ILMN_1254927	D	Ly6a (includes others)	lymphocyte antigen 6 complex, locus A	Plasma Membrane	other
4.75e-06	2.547	ILMN_1254016	D	ADORA1	adenosine A1 receptor	Plasma Membrane	G-protein coupled receptor
0.000389	2.54	ILMN_2946653	D	KLK3	kallikrein-related peptidase 3	Extracellular Space	peptidase
7.88e-05	2.431	ILMN_2648200		ITPKC	inositol-trisphosphate 3-kinase C	Cytoplasm	kinase
9.36e-05	2.392	ILMN_2687745		PNPLA2	patatin-like phospholipase domain containing 2	Cytoplasm	enzyme
0.00108	2.391	ILMN_2596522		MT1E	metallothionein 1E	Cytoplasm	other
0.00307	2.309	ILMN_2971479	D	TP53INP1	tumor protein p53 inducible nuclear protein 1	Nucleus	other
0.000894	2.302	ILMN_2649199		HPGD	hydroxyprostaglandin dehydrogenase 15-(NAD)	Cytoplasm	enzyme
1.88e-05	2.3	ILMN_2445166	D	VDR	vitamin D (1,25- dihydroxyvitamin D3) receptor	Nucleus	transcription regulator
0.000651	2.292	ILMN_2894211		C10orf10	chromosome 10 open reading frame 10	Cytoplasm	other
0.00198	2.288	ILMN_2438793	D	TMOD4	tropomodulin 4 (muscle)	Other	other
0.00369	2.265	ILMN_2699621		DLK2	delta-like 2 homolog (Drosophila)	Extracellular Space	other
1.58e-06	2.247	ILMN_2761109		CLIC4	chloride intracellular channel 4	Plasma Membrane	ion channel
0.0011	2.245	ILMN_2989955	D	BMP1	bone morphogenetic protein 1	Extracellular Space	peptidase
0.000436	2.233	ILMN_1250279		SERPINB6	serpin peptidase inhibitor, clade B (ovalbumin), member 6	Cytoplasm	other
0.000229	2.223	ILMN_2767039		C2orf54	chromosome 2 open reading frame 54	Other	other
0.00095	2.211	ILMN_2670751	D	FXYD4	FXYD domain containing ion transport regulator 4	Plasma Membrane	ion channel
0.000185	2.206	ILMN_1248005		ALOXE3	arachidonate lipoxygenase 3	Extracellular Space	enzyme
0.000324	2.194	ILMN_2437856	D	SUN1	Sad1 and UNC84 domain containing 1	Nucleus	other
1.47e-05	2.141	ILMN_2600389		SLC7A6	solute carrier family 7 (amino acid transporter light chain, y+L system), member 6	Plasma Membrane	transporter
1.5e-05	2.126	ILMN_2991272		AQP3	aquaporin 3 (Gill blood group)	Plasma Membrane	transporter
0.00258	2.126	ILMN_2641467		SLC6A6	solute carrier family 6 (neurotransmitter transporter), member 6	Plasma Membrane	transporter
1.9e-05	2.115	ILMN_1216183	D	CCL27	chemokine (C-C motif) ligand 27	Extracellular Space	cytokine
0.000925	2.06	ILMN_1254031		KLF9	Kruppel-like factor 9	Nucleus	transcription regulator
7.81e-05	2.054	ILMN_1254523		GSTO1	glutathione S-transferase omega 1	Cytoplasm	enzyme
0.00274	2.045	ILMN_3161733		DEFB103A/DEFB103B	defensin, beta 103B	Extracellular Space	other
0.000129	2.033	ILMN_1239055		XDH	xanthine dehydrogenase	Cytoplasm	enzyme
0.00102	2.017	ILMN_2714031		ERRFI1	ERBB receptor feedback inhibitor 1	Cytoplasm	other
9.5e-05	2.01	ILMN_2701631		SPINK2	serine peptidase inhibitor, Kazal type 2 (acrosin-trypsin inhibitor)	Extracellular Space	other
0.000238	1.999	ILMN_2966104	D	HTRA1	HtrA serine peptidase 1	Extracellular Space	peptidase
0.00073	1.978	ILMN_2855315		HIST1H1C	histone cluster 1, H1c	Nucleus	other
1.14e-05	1.961	ILMN_1259174		SCIN	scinderin	Cytoplasm	other
0.000837	1.958	ILMN_2920759	D	CLIP1	CAP-GLY domain containing linker protein 1	Cytoplasm	other
0.00403	1.95	ILMN_2900617		TLE6	transducin-like enhancer of split 6 (E(sp1) homolog, Drosophila)	Nucleus	other
0.000336	1.936	ILMN_3160369		ATG9B	autophagy related 9B	Cytoplasm	other
0.000101	1.925	ILMN_2878501		NEDD4L	neural precursor cell expressed, developmentally down-regulated 4-like, E3 ubiquitin protein ligase	Cytoplasm	enzyme
0.000956	1.901	ILMN_2480543	D	VAMP1	vesicle-associated membrane protein 1 (synaptobrevin 1)	Plasma Membrane	transporter
0.00156	1.894	ILMN_2973288		LAMA1	laminin, alpha 1	Extracellular Space	other
0.00161	1.891	ILMN_1240726		MMP14	matrix metallopeptidase 14 (membrane-inserted)	Extracellular Space	peptidase
0.00188	1.885	ILMN_2789239		TGFBR3	transforming growth factor, beta receptor III	Plasma Membrane	kinase
0.000151	1.87	ILMN_2867033		SMPD2	sphingomyelin phosphodiesterase 2, neutral membrane (neutral sphingomyelinase)	Cytoplasm	enzyme
0.00229	1.86	ILMN_2776909		IRX3	iroquois homeobox 3	Nucleus	transcription regulator
0.000682	1.852	ILMN_2619330		PLK3	polo-like kinase 3	Nucleus	kinase
1.96e-05	1.843	ILMN_2822000	D	SLC10A6	solute carrier family 10 (sodium/bile acid cotransporter), member 6	Plasma Membrane	transporter
0.00136	1.837	ILMN_2709470		DEGS1	delta(4)-desaturase, sphingolipid 1	Plasma Membrane	enzyme
0.0015	1.832	ILMN_2888144		SLC29A1	solute carrier family 29 (equilibrative nucleoside transporter), member 1	Plasma Membrane	transporter
0.000183	1.831	ILMN_2619620		C1QB	complement component 1, q subcomponent, B chain	Extracellular Space	other
0.000828	1.83	ILMN_1213954		SGK1	serum/glucocorticoid regulated kinase 1	Cytoplasm	kinase
0.000451	1.818	ILMN_2697220		FIGF	c-fos induced growth factor (vascular endothelial growth factor D)	Extracellular Space	growth factor
0.000924	1.814	ILMN_2677567	D	GALT	galactose-1-phosphate uridylyltransferase	Cytoplasm	enzyme
0.0003	1.813	ILMN_2418324		USP54	ubiquitin specific peptidase 54	Other	peptidase
1.52e-05	1.797	ILMN_1258677		UHRF1BP1L	UHRF1 binding protein 1-like	Other	other
3.01e-05	1.797	ILMN_2514292		ZYX	zyxin	Plasma Membrane	other
0.00203	1.778	ILMN_1237964		SH3YL1	SH3 domain containing, Ysc84-like 1 (S. cerevisiae)	Plasma Membrane	other
4.6e-05	1.775	ILMN_3093626	D	PORCN	porcupine homolog (Drosophila)	Cytoplasm	other
0.000174	1.772	ILMN_1236029		TNS4	tensin 4	Cytoplasm	other
0.00365	1.771	ILMN_1217003		NCCRP1	non-specific cytotoxic cell receptor protein 1 homolog (zebrafish)	Cytoplasm	other
0.000797	1.753	ILMN_3162042		Rhox10	reproductive homeobox 10	Other	other
8.2e-06	1.752	ILMN_3007758		Creb5	cAMP responsive element binding protein 5	Nucleus	other
0.00202	1.74	ILMN_1240264	D	USP2	ubiquitin specific peptidase 2	Cytoplasm	peptidase
0.000912	1.721	ILMN_3125966		KCNJ15	potassium inwardly-rectifying channel, subfamily J, member 15	Plasma Membrane	ion channel
0.000144	1.719	ILMN_2713714		SLC6A4	solute carrier family 6 (neurotransmitter transporter), member 4	Plasma Membrane	transporter
0.000321	1.712	ILMN_2738345	D	LIMS2	LIM and senescent cell antigen-like domains 2	Cytoplasm	other
0.000773	1.712	ILMN_1217009		Rab15	RAB15, member RAS oncogene family	Cytoplasm	enzyme
0.00207	1.696	ILMN_2632665		CAV1	caveolin 1, caveolae protein, 22kDa	Plasma Membrane	transmembrane receptor
0.000334	1.696	ILMN_1212692	D	MAPK13	mitogen-activated protein kinase 13	Cytoplasm	kinase
4.13e-05	1.688	ILMN_2627193		HS3ST3A1	heparan sulfate (glucosamine) 3-O-sulfotransferase 3A1	Cytoplasm	enzyme
0.00186	1.682	ILMN_2934448	D	TJAP1	tight junction associated protein 1 (peripheral)	Plasma Membrane	other
0.00061	1.681	ILMN_2597868		LGMN	legumain	Cytoplasm	peptidase
0.00149	1.678	ILMN_2605453		RANBP10	RAN binding protein 10	Cytoplasm	other
0.000213	1.676	ILMN_2640883	D	NDE1	nudE neurodevelopment protein 1	Nucleus	other
0.00015	1.671	ILMN_1236958		GABARAPL1	GABA(A) receptor-associated protein like 1	Cytoplasm	other
0.000173	1.671	ILMN_1253134	D	UNC45A	unc-45 homolog A (C. elegans)	Plasma Membrane	other
7.3e-05	1.668	ILMN_2593774		RGCC	regulator of cell cycle	Cytoplasm	other
0.00365	1.664	ILMN_2627952		Serpinb6c	serine (or cysteine) peptidase inhibitor, clade B, member 6c	Other	other
3.52e-05	1.658	ILMN_2733290		IVL	involucrin	Cytoplasm	other
2.31e-05	1.657	ILMN_2604029		KLF2	Kruppel-like factor 2 (lung)	Nucleus	transcription regulator
0.000489	1.651	ILMN_2670398		EIF4EBP1	eukaryotic translation initiation factor 4E binding protein 1	Cytoplasm	translation regulator
0.00237	1.643	ILMN_2925974	D	ZCCHC8	zinc finger, CCHC domain containing 8	Nucleus	other
0.00362	1.64	ILMN_2712668		PFKFB4	6-phosphofructo-2-kinase/fructose-2,6-biphosphatase 4	Cytoplasm	kinase
0.000106	1.639	ILMN_2870295		CLDN1	claudin 1	Plasma Membrane	other
0.00101	1.638	ILMN_2645208		ARHGEF3	Rho guanine nucleotide exchange factor (GEF) 3	Cytoplasm	other
0.000418	1.636	ILMN_2722938		PPP1R15A	protein phosphatase 1, regulatory subunit 15A	Cytoplasm	other
0.00398	1.631	ILMN_1230518		PRPS1	phosphoribosyl pyrophosphate synthetase 1	Cytoplasm	kinase
0.000262	1.63	ILMN_2898578		ATP6V1C2	ATPase, H+ transporting, lysosomal 42kDa, V1 subunit C2	Cytoplasm	transporter
0.000359	1.629	ILMN_3138743		ACSL3	acyl-CoA synthetase long-chain family member 3	Cytoplasm	enzyme
0.000441	1.614	ILMN_2994995		LGI3	leucine-rich repeat LGI family, member 3	Extracellular Space	other
0.000576	1.611	ILMN_2680142		ANXA5	annexin A5	Plasma Membrane	other
0.00411	1.607	ILMN_2597827		ARC	activity-regulated cytoskeleton-associated protein	Cytoplasm	other
3.78e-06	1.592	ILMN_2788191	D	PRR15L	proline rich 15-like	Other	other
0.00428	1.589	ILMN_1235433		BMP3	bone morphogenetic protein 3	Extracellular Space	growth factor
0.000639	1.58	ILMN_3159149	D	RUSC2	RUN and SH3 domain containing 2	Other	other
0.00136	1.574	ILMN_2662191		OPLAH	5-oxoprolinase (ATP-hydrolysing)	Cytoplasm	enzyme
1.54e-05	1.566	ILMN_2947292		MAP3K6	mitogen-activated protein kinase kinase kinase 6	Other	kinase
0.000323	1.563	ILMN_1260033		MAP1LC3B	microtubule-associated protein 1 light chain 3 beta	Cytoplasm	other
0.00233	1.548	ILMN_3107156		ANXA11	annexin A11	Nucleus	other
0.000777	1.548	ILMN_2976211		Cyp2b23	cytochrome P450, family 2, subfamily b, polypeptide 23	Other	enzyme
0.00171	1.543	ILMN_2900653		GADD45B	growth arrest and DNA-damage-inducible, beta	Cytoplasm	other
0.00446	1.541	ILMN_2910627	D	Acot10/Acot9	acyl-CoA thioesterase 9	Cytoplasm	enzyme
0.0039	1.537	ILMN_1234812		DAP	death-associated protein	Cytoplasm	transcription regulator
0.000193	1.528	ILMN_2605465		SNX1	sorting nexin 1	Cytoplasm	transporter
4.49e-06	1.525	ILMN_2985240		REPS1	RALBP1 associated Eps domain containing 1	Plasma Membrane	other
0.00265	1.519	ILMN_1226195		BAG3	BCL2-associated athanogene 3	Cytoplasm	other
0.00021	1.518	ILMN_2695047		PNPLA7	patatin-like phospholipase domain containing 7	Other	other
0.00174	1.512	ILMN_2605512		LAMB3	laminin, beta 3	Extracellular Space	transporter
0.00379	1.511	ILMN_2636349		RNF208	ring finger protein 208	Other	other
5.79e-05	1.507	ILMN_2709167		PAPLN	papilin, proteoglycan-like sulfated glycoprotein	Extracellular Space	other
0.00141	1.503	ILMN_2751304		ELL	elongation factor RNA polymerase II	Nucleus	transcription regulator
0.00358	1.502	ILMN_2975345		CDO1	cysteine dioxygenase type 1	Cytoplasm	enzyme
0.000186	1.495	ILMN_2727663	D	TGFBI	transforming growth factor, beta-induced, 68kDa	Extracellular Space	other
0.00148	1.49	ILMN_2789762	D	FAM3B	family with sequence similarity 3, member B	Extracellular Space	cytokine
0.000139	1.486	ILMN_2739250		REEP4	receptor accessory protein 4	Cytoplasm	other
0.00214	1.485	ILMN_3126277	D	PALMD	palmdelphin	Cytoplasm	other
0.000245	1.479	ILMN_1251184		NRF1	nuclear respiratory factor 1	Nucleus	transcription regulator
0.00101	1.475	ILMN_3157568	D	BCL2L11	BCL2-like 11 (apoptosis facilitator)	Cytoplasm	other
0.00266	1.475	ILMN_1246596	D	IL20RA	interleukin 20 receptor, alpha	Plasma Membrane	transmembrane receptor
0.00187	1.475	ILMN_1213273		LRIG3	leucine-rich repeats and immunoglobulin-like domains 3	Other	other
0.00266	1.473	ILMN_2687032	D	FBXO31	F-box protein 31	Extracellular Space	other
0.00147	1.469	ILMN_2994108	D	SPSB3	splA/ryanodine receptor domain and SOCS box containing 3	Other	other
0.000222	1.467	ILMN_2791272	D	POR	P450 (cytochrome) oxidoreductase	Cytoplasm	enzyme
0.00243	1.454	ILMN_2821263	D	EPS8L2	EPS8-like 2	Other	other
1.9e-05	1.454	ILMN_3139693	D	RAB11FIP5	RAB11 family interacting protein 5 (class I)	Cytoplasm	other
0.00024	1.453	ILMN_2653617	D	CD63	CD63 molecule	Plasma Membrane	other
0.00167	1.452	ILMN_1252297	D	NEK3	NIMA-related kinase 3	Nucleus	kinase
0.000838	1.45	ILMN_2780280	D	KLK11	kallikrein-related peptidase 11	Extracellular Space	peptidase
0.00174	1.449	ILMN_2930095		DPM2	dolichyl-phosphate mannosyltransferase polypeptide 2, regulatory subunit	Cytoplasm	enzyme
0.000118	1.442	ILMN_1241171	D	ANXA3	annexin A3	Cytoplasm	enzyme
0.000198	1.44	ILMN_2601639	D	GNL3	guanine nucleotide binding protein-like 3 (nucleolar)	Nucleus	other
0.000319	1.439	ILMN_1233040		LEMD2	LEM domain containing 2	Nucleus	other
0.00136	1.437	ILMN_1226935	D	Orm1 (includes others)	orosomucoid 1	Extracellular Space	other
0.00146	1.436	ILMN_3142573	D	Mapk1ip1	mitogen-activated protein kinase 1 interacting protein 1	Nucleus	other
0.00135	1.436	ILMN_1232533		SYCN	syncollin	Extracellular Space	other
0.000369	1.434	ILMN_2731629		EIF1B	eukaryotic translation initiation factor 1B	Cytoplasm	translation regulator
0.000137	1.431	ILMN_2510260		CHMP3	charged multivesicular body protein 3	Cytoplasm	other
0.000554	1.423	ILMN_2620583		PACS2	phosphofurin acidic cluster sorting protein 2	Cytoplasm	other
0.00198	1.422	ILMN_1251065		FUOM	fucose mutarotase	Other	enzyme
0.00164	1.421	ILMN_2876071	D	FTH1	ferritin, heavy polypeptide 1	Cytoplasm	enzyme
6.77e-05	1.42	ILMN_2702039		CBLB	Cbl proto-oncogene B, E3 ubiquitin protein ligase	Nucleus	other
0.00171	1.419	ILMN_3000080		GUCD1	guanylyl cyclase domain containing 1	Other	other
0.000225	1.418	ILMN_1240257	D	GALNT2	UDP-N-acetyl-alpha-D-galactosamine:polypeptide N-acetylgalactosaminyltransferase 2 (GalNAc-T2)	Cytoplasm	enzyme
0.00227	1.412	ILMN_2636403		CSRNP1	cysteine-serine-rich nuclear protein 1	Nucleus	transcription regulator
0.000279	1.406	ILMN_2860501	D	LRRC49	leucine rich repeat containing 49	Other	other
0.00338	1.404	ILMN_2622354		ARL4D	ADP-ribosylation factor-like 4D	Nucleus	enzyme
0.000265	1.403	ILMN_2764309		DUSP14	dual specificity phosphatase 14	Other	phosphatase
0.00454	1.403	ILMN_2647313		KLHL26	kelch-like family member 26	Other	other
0.00413	1.4	ILMN_2883907		NAA38	N(alpha)-acetyltransferase 38, NatC auxiliary subunit	Nucleus	other
0.00336	1.399	ILMN_2664319	D	IRF3	interferon regulatory factor 3	Nucleus	transcription regulator
0.000369	1.398	ILMN_3104025		ASB13	ankyrin repeat and SOCS box containing 13	Other	other
0.00163	1.397	ILMN_2819859		TBC1D2B	TBC1 domain family, member 2B	Other	other
0.000137	1.393	ILMN_2685318	D	GRIP1	glutamate receptor interacting protein 1	Plasma Membrane	transcription regulator
0.000233	1.392	ILMN_2776431		C1QA	complement component 1, q subcomponent, A chain	Extracellular Space	other
0.00292	1.392	ILMN_1253854		TGIF1	TGFB-induced factor homeobox 1	Nucleus	transcription regulator
0.000713	1.391	ILMN_2752933		TEC	tec protein tyrosine kinase	Cytoplasm	kinase
0.000648	1.39	ILMN_2616309		PTTG1IP	pituitary tumor-transforming 1 interacting protein	Nucleus	other
0.00236	1.387	ILMN_2599214		KIAA0513	KIAA0513	Other	other
0.00154	1.381	ILMN_2975718		RPS6KA1	ribosomal protein S6 kinase, 90kDa, polypeptide 1	Cytoplasm	kinase
0.00184	1.38	ILMN_2689333	D	CSNK1E	casein kinase 1, epsilon	Cytoplasm	kinase
0.000223	1.38	ILMN_2618383		SCNN1B	sodium channel, non-voltage-gated 1, beta subunit	Plasma Membrane	ion channel
0.00133	1.375	ILMN_2608406		IL22RA2	interleukin 22 receptor, alpha 2	Plasma Membrane	transmembrane receptor
0.000395	1.374	ILMN_2682362	D	GEMIN4	gem (nuclear organelle) associated protein 4	Nucleus	other
8.8e-05	1.372	ILMN_2684759		OTUD5	OTU domain containing 5	Cytoplasm	enzyme
0.000151	1.371	ILMN_1245528		PLIN3	perilipin 3	Cytoplasm	other
0.000355	1.37	ILMN_3159131		CYP2A13	cytochrome P450, family 2, subfamily A, polypeptide 13	Cytoplasm	enzyme
0.000195	1.37	ILMN_2713305		F11R	F11 receptor	Plasma Membrane	other
2.52e-05	1.37	ILMN_3132898	D	YPEL3	yippee-like 3 (Drosophila)	Other	other
5.2e-05	1.363	ILMN_1218424		PPP2R2D	protein phosphatase 2, regulatory subunit B, delta	Nucleus	phosphatase
0.00365	1.36	ILMN_2734848	D	BRD2	bromodomain containing 2	Nucleus	kinase
0.00281	1.359	ILMN_2786860	D	ARL3	ADP-ribosylation factor-like 3	Cytoplasm	enzyme
0.000264	1.358	ILMN_2905120		CYP26B1	cytochrome P450, family 26, subfamily B, polypeptide 1	Cytoplasm	enzyme
0.000434	1.358	ILMN_1240728		SH3TC2	SH3 domain and tetratricopeptide repeats 2	Cytoplasm	other
0.000817	1.354	ILMN_1218525		IL18R1	interleukin 18 receptor 1	Plasma Membrane	transmembrane receptor
0.00332	1.354	ILMN_2968807		RPAIN	RPA interacting protein	Nucleus	other
0.00183	1.351	ILMN_2829636		DNAJB9	DnaJ (Hsp40) homolog, subfamily B, member 9	Nucleus	other
0.000247	1.35	ILMN_2620959	D	CXXC1	CXXC finger protein 1	Nucleus	transcription regulator
0.00138	1.349	ILMN_2938390	D	IPMK	inositol polyphosphate multikinase	Nucleus	kinase
0.00244	1.348	ILMN_2681670		VPS37B	vacuolar protein sorting 37 homolog B (S. cerevisiae)	Cytoplasm	other
0.00134	1.345	ILMN_2909782		RRAS2	related RAS viral (r-ras) oncogene homolog 2	Plasma Membrane	enzyme
0.00444	1.343	ILMN_2446648		SLC46A2	solute carrier family 46, member 2	Plasma Membrane	transporter
0.00152	1.342	ILMN_1229971		VEZF1	vascular endothelial zinc finger 1	Nucleus	transcription regulator
4.87e-05	1.341	ILMN_2715840		C1QC	complement component 1, q subcomponent, C chain	Extracellular Space	other
0.00463	1.34	ILMN_1228453		SETDB2	SET domain, bifurcated 2	Nucleus	enzyme
0.00217	1.338	ILMN_2603662		FAM214B	family with sequence similarity 214, member B	Nucleus	other
0.00198	1.338	ILMN_3157399	D	TEAD4	TEA domain family member 4	Nucleus	transcription regulator
0.0017	1.336	ILMN_3142257	D	MTUS1	microtubule associated tumor suppressor 1	Other	other
0.00131	1.333	ILMN_1253692		GLG1	golgi glycoprotein 1	Cytoplasm	other
0.00125	1.332	ILMN_2611993		TBC1D17	TBC1 domain family, member 17	Other	other
0.00228	1.331	ILMN_2667369		B4GALT1	UDP-Gal:betaGlcNAc beta 1,4- galactosyltransferase, polypeptide 1	Cytoplasm	enzyme
0.00186	1.331	ILMN_1254878	D	EIF4E3	eukaryotic translation initiation factor 4E family member 3	Cytoplasm	translation regulator
0.00265	1.329	ILMN_2600113		GTPBP2	GTP binding protein 2	Extracellular Space	enzyme
0.000325	1.327	ILMN_2699477		ABTB1	ankyrin repeat and BTB (POZ) domain containing 1	Cytoplasm	translation regulator
0.00144	1.326	ILMN_1250569	D	Rapgefl1	Rap guanine nucleotide exchange factor (GEF)-like 1	Other	other
0.000118	1.326	ILMN_1248397		SMARCD3	SWI/SNF related, matrix associated, actin dependent regulator of chromatin, subfamily d, member 3	Nucleus	transcription regulator
0.00286	1.325	ILMN_3155245		ARHGAP25	Rho GTPase activating protein 25	Cytoplasm	other
0.00131	1.321	ILMN_3148489	D	FURIN	furin (paired basic amino acid cleaving enzyme)	Cytoplasm	peptidase
0.00104	1.32	ILMN_2669958		BCAS3	breast carcinoma amplified sequence 3	Nucleus	other
0.00013	1.316	ILMN_2740646	D	KCTD20	potassium channel tetramerization domain containing 20	Other	ion channel
0.00245	1.316	ILMN_2623280		OSMR	oncostatin M receptor	Plasma Membrane	transmembrane receptor
0.0027	1.315	ILMN_2646296		LURAP1L	leucine rich adaptor protein 1-like	Other	other
0.00297	1.315	ILMN_2706819	D	RASL11B	RAS-like, family 11, member B	Other	enzyme
0.00494	1.313	ILMN_2782964	D	ENPP1	ectonucleotide pyrophosphatase/phosphodiesterase 1	Plasma Membrane	enzyme
0.00063	1.313	ILMN_1245842	D	NT5C3B	5'-nucleotidase, cytosolic IIIB	Other	phosphatase
0.00484	1.313	ILMN_2501267		TMC7	transmembrane channel-like 7	Other	other
0.0022	1.313	ILMN_2877367		UQCC2	ubiquinol-cytochrome c reductase complex assembly factor 2	Cytoplasm	other
0.000117	1.312	ILMN_1252757	D	MLLT3	myeloid/lymphoid or mixed-lineage leukemia (trithorax homolog, Drosophila); translocated to, 3	Nucleus	other
0.00342	1.31	ILMN_1237518		DGKG	diacylglycerol kinase, gamma 90kDa	Cytoplasm	kinase
0.00339	1.305	ILMN_2607892		BAG4	BCL2-associated athanogene 4	Cytoplasm	other
0.00425	1.304	ILMN_1256348		DNTTIP1	deoxynucleotidyltransferase, terminal, interacting protein 1	Nucleus	ligand-dependent nuclear receptor
0.00477	1.302	ILMN_1258501	D	ADH1C	alcohol dehydrogenase 1C (class I), gamma polypeptide	Cytoplasm	enzyme
0.00384	1.302	ILMN_2630946		APRT	adenine phosphoribosyltransferase	Cytoplasm	enzyme
0.00165	1.302	ILMN_1222123	D	CAMK2D	calcium/calmodulin-dependent protein kinase II delta	Cytoplasm	kinase
0.000689	1.299	ILMN_2900042		GBA2	glucosidase, beta (bile acid) 2	Cytoplasm	enzyme
0.0008	1.299	ILMN_2641278		MFN2	mitofusin 2	Cytoplasm	enzyme
0.00196	1.299	ILMN_2498591	D	OVOL2	ovo-like 2 (Drosophila)	Nucleus	transcription regulator
0.00309	1.298	ILMN_1218058		ATP1A1	ATPase, Na+/K+ transporting, alpha 1 polypeptide	Plasma Membrane	transporter
0.000352	1.296	ILMN_2706430		IL6R	interleukin 6 receptor	Plasma Membrane	transmembrane receptor
0.00421	1.296	ILMN_2468617		MED12	mediator complex subunit 12	Nucleus	transcription regulator
0.000704	1.296	ILMN_3059476	D	SESN1	sestrin 1	Nucleus	other
0.00157	1.293	ILMN_2800687	D	HR	hair growth associated	Nucleus	transcription regulator
0.0037	1.292	ILMN_1244460		EFNA1	ephrin-A1	Plasma Membrane	other
0.00183	1.29	ILMN_2949266		RPN2	ribophorin II	Cytoplasm	enzyme
0.00132	1.29	ILMN_1226348	D	TMPRSS13	transmembrane protease, serine 13	Other	peptidase
0.00436	1.29	ILMN_1232593		TUT1	terminal uridylyl transferase 1, U6 snRNA-specific	Nucleus	enzyme
0.00429	1.288	ILMN_1220975		PTPN22	protein tyrosine phosphatase, non-receptor type 22 (lymphoid)	Cytoplasm	phosphatase
0.0036	1.286	ILMN_2672543		CCDC120	coiled-coil domain containing 120	Other	other
0.00495	1.285	ILMN_2757861		AP4B1	adaptor-related protein complex 4, beta 1 subunit	Cytoplasm	transporter
0.00163	1.284	ILMN_2637321		PRR14	proline rich 14	Other	other
0.00211	1.283	ILMN_2747552	D	FBXO34	F-box protein 34	Other	other
0.000165	1.281	ILMN_2680781		ARL8A	ADP-ribosylation factor-like 8A	Cytoplasm	enzyme
0.00467	1.281	ILMN_1231035	D	CSNK1D	casein kinase 1, delta	Cytoplasm	kinase
0.0022	1.277	ILMN_2682623	D	AUP1	ancient ubiquitous protein 1	Cytoplasm	other
0.00142	1.276	ILMN_3101400		TECPR2	tectonin beta-propeller repeat containing 2	Other	other
0.00119	1.275	ILMN_2660028		CCDC101	coiled-coil domain containing 101	Nucleus	other
0.000682	1.275	ILMN_2682503		GNE	glucosamine (UDP-N-acetyl)-2-epimerase/N-acetylmannosamine kinase	Cytoplasm	kinase
0.00266	1.273	ILMN_2728538	D	EXD2	exonuclease 3'-5' domain containing 2	Other	other
0.00299	1.273	ILMN_2946726	D	ZNF212	zinc finger protein 212	Nucleus	other
0.00129	1.271	ILMN_2681474		LMTK2	lemur tyrosine kinase 2	Cytoplasm	kinase
0.000817	1.268	ILMN_2908953		CCDC181	coiled-coil domain containing 181	Nucleus	other
0.00216	1.267	ILMN_3161372		C6orf25	chromosome 6 open reading frame 25	Plasma Membrane	other
0.00427	1.265	ILMN_2938973		PAPL	iron/zinc purple acid phosphatase-like protein	Other	enzyme
0.000342	1.264	ILMN_2946672		LOC646862	uncharacterized LOC646862	Other	other
0.00166	1.262	ILMN_2592449		CNPPD1	cyclin Pas1/PHO80 domain containing 1	Other	other
0.00169	1.262	ILMN_3120652	D	SMAP2	small ArfGAP2	Other	other
0.00258	1.261	ILMN_2505841		CADM1	cell adhesion molecule 1	Plasma Membrane	other
0.00108	1.259	ILMN_2905866		CITED2	Cbp/p300-interacting transactivator, with Glu/Asp-rich carboxy-terminal domain, 2	Nucleus	transcription regulator
0.00194	1.259	ILMN_2620930		DDB1	damage-specific DNA binding protein 1, 127kDa	Nucleus	other
0.00493	1.258	ILMN_3149251		GLUD1	glutamate dehydrogenase 1	Cytoplasm	enzyme
0.00252	1.258	ILMN_1248637		NSMCE1	non-SMC element 1 homolog (S. cerevisiae)	Nucleus	transporter
0.000478	1.258	ILMN_2749052	D	RAMP3	receptor (G protein-coupled) activity modifying protein 3	Plasma Membrane	transporter
0.00382	1.257	ILMN_2491462		PELI2	pellino E3 ubiquitin protein ligase family member 2	Cytoplasm	other
0.00126	1.256	ILMN_2721188		DLL1	delta-like 1 (Drosophila)	Plasma Membrane	enzyme
0.00443	1.255	ILMN_2648455	D	NFATC1	nuclear factor of activated T-cells, cytoplasmic, calcineurin-dependent 1	Nucleus	transcription regulator
0.000179	1.254	ILMN_1247207		ADM	adrenomedullin	Extracellular Space	other
0.00443	1.254	ILMN_2661971		GM2A	GM2 ganglioside activator	Cytoplasm	enzyme
0.00365	1.253	ILMN_2498659		TOM1L2	target of myb1-like 2 (chicken)	Other	transporter
0.000983	1.253	ILMN_2467800		UAP1L1	UDP-N-acteylglucosamine pyrophosphorylase 1-like 1	Other	other
0.00186	1.251	ILMN_2665666		PSTPIP1	proline-serine-threonine phosphatase interacting protein 1	Cytoplasm	other
0.000651	1.25	ILMN_2861123		TMEM150A	transmembrane protein 150A	Other	other
0.000759	1.249	ILMN_2652936		SEC11A	SEC11 homolog A (S. cerevisiae)	Cytoplasm	peptidase
0.0011	1.247	ILMN_2600779		IP6K3	inositol hexakisphosphate kinase 3	Cytoplasm	kinase
0.00111	1.238	ILMN_1225859		KHNYN	KH and NYN domain containing	Other	other
0.00472	1.233	ILMN_2419247		TP53BP2	tumor protein p53 binding protein, 2	Nucleus	other
0.00248	1.226	ILMN_2704360	D	CNOT2	CCR4-NOT transcription complex, subunit 2	Nucleus	transcription regulator
0.000604	1.226	ILMN_2736347	D	PRMT7	protein arginine methyltransferase 7	Cytoplasm	enzyme
0.00239	1.226	ILMN_2655005	D	WNK1	WNK lysine deficient protein kinase 1	Cytoplasm	kinase
0.00217	1.224	ILMN_2698115		LTV1	LTV1 homolog (S. cerevisiae)	Other	other
0.00361	1.223	ILMN_2648618		ARFGAP3	ADP-ribosylation factor GTPase activating protein 3	Cytoplasm	transporter
0.00363	1.223	ILMN_2667033	D	ZXDC	ZXD family zinc finger C	Other	transcription regulator
0.0009	1.22	ILMN_2692696		PLA2G7	phospholipase A2, group VII (platelet-activating factor acetylhydrolase, plasma)	Extracellular Space	enzyme
0.00245	1.219	ILMN_2712044		BCL11A	B-cell CLL/lymphoma 11A (zinc finger protein)	Nucleus	transcription regulator
0.00232	1.219	ILMN_1216262	D	BMPR1B	bone morphogenetic protein receptor, type IB	Plasma Membrane	kinase
0.0034	1.217	ILMN_2769261	D	ERCC5	excision repair cross-complementing rodent repair deficiency, complementation group 5	Nucleus	enzyme
0.000515	1.212	ILMN_2760593	D	AMBRA1	autophagy/beclin-1 regulator 1	Cytoplasm	other
0.00139	1.21	ILMN_2671253		GSPT2	G1 to S phase transition 2	Cytoplasm	translation regulator
0.00309	1.21	ILMN_2790357		SEMA7A	semaphorin 7A, GPI membrane anchor (John Milton Hagen blood group)	Plasma Membrane	transmembrane receptor
0.000741	1.208	ILMN_2736478	D	DOC2B	double C2-like domains, beta	Cytoplasm	transporter
0.00318	1.208	ILMN_2733708		RBP7	retinol binding protein 7, cellular	Cytoplasm	other
0.000923	1.208	ILMN_2835287	D	SNRK	SNF related kinase	Cytoplasm	kinase
0.000761	1.207	ILMN_2790496		CYP4B1	cytochrome P450, family 4, subfamily B, polypeptide 1	Cytoplasm	enzyme
0.00193	1.206	ILMN_2899787	D	RGL2	ral guanine nucleotide dissociation stimulator-like 2	Cytoplasm	other
0.00397	1.206	ILMN_2996021	D	ZNF326	zinc finger protein 326	Nucleus	transcription regulator
0.00141	1.205	ILMN_2825201		PIK3CA	phosphatidylinositol-4,5-bisphosphate 3-kinase, catalytic subunit alpha	Cytoplasm	kinase
0.00312	1.205	ILMN_2850792		VWA5A	von Willebrand factor A domain containing 5A	Nucleus	other
0.00422	1.204	ILMN_1221429		MLLT11	myeloid/lymphoid or mixed-lineage leukemia (trithorax homolog, Drosophila); translocated to, 11	Cytoplasm	other
0.000603	1.203	ILMN_1260175		GOLGA3	golgin A3	Cytoplasm	transporter
0.00412	1.202	ILMN_2613546		EVI5	ecotropic viral integration site 5	Other	other
0.00187	1.201	ILMN_2842605	D	MICAL1	microtubule associated monooxygenase, calponin and LIM domain containing 1	Cytoplasm	enzyme
0.0029	1.201	ILMN_2949275		ZNF32	zinc finger protein 32	Nucleus	other
0.00143	1.2	ILMN_2621160	D	DDB2	damage-specific DNA binding protein 2, 48kDa	Nucleus	other
0.00464	1.2	ILMN_3098120		FRRS1	ferric-chelate reductase 1	Plasma Membrane	transmembrane receptor
0.00483	1.2	ILMN_1232123		TRAF3IP2	TRAF3 interacting protein 2	Cytoplasm	other
0.00435	1.2	ILMN_1251912		TRIM39	tripartite motif containing 39	Cytoplasm	other
0.00189	1.198	ILMN_1214952		CLN3	ceroid-lipofuscinosis, neuronal 3	Cytoplasm	other
0.00462	1.193	ILMN_3062378	D	DCP1B	decapping mRNA 1B	Cytoplasm	other
0.00299	1.191	ILMN_2774049		AMOTL2	angiomotin like 2	Plasma Membrane	other
0.00243	1.19	ILMN_2758190	D	PLCXD1	phosphatidylinositol-specific phospholipase C, X domain containing 1	Other	enzyme
0.000981	1.189	ILMN_2621021		PTPN14	protein tyrosine phosphatase, non-receptor type 14	Cytoplasm	phosphatase
0.00321	1.188	ILMN_1252016	D	ABHD2	abhydrolase domain containing 2	Other	enzyme
0.000971	1.186	ILMN_2514776	D	TRIM33	tripartite motif containing 33	Nucleus	transcription regulator
0.00465	1.184	ILMN_1227712		WDR74	WD repeat domain 74	Nucleus	other
0.00295	1.182	ILMN_2755152		LETM1	leucine zipper-EF-hand containing transmembrane protein 1	Cytoplasm	other
0.0031	1.181	ILMN_2666225		ATP5SL	ATP5S-like	Cytoplasm	other
0.0039	1.181	ILMN_1241535		TBK1	TANK-binding kinase 1	Cytoplasm	kinase
0.002	1.178	ILMN_2688923	D	HNRNPH1	heterogeneous nuclear ribonucleoprotein H1 (H)	Nucleus	other
0.00203	1.174	ILMN_1239134		LYPD1	LY6/PLAUR domain containing 1	Plasma Membrane	G-protein coupled receptor
0.00404	1.174	ILMN_2696272		TMEM185B	transmembrane protein 185B	Other	other
0.00302	1.173	ILMN_2675268	D	AGPAT9	1-acylglycerol-3-phosphate O-acyltransferase 9	Cytoplasm	enzyme
0.0024	1.172	ILMN_2903926		PDGFRL	platelet-derived growth factor receptor-like	Plasma Membrane	kinase
0.00164	1.172	ILMN_2859348		TAF9B	TAF9B RNA polymerase II, TATA box binding protein (TBP)-associated factor, 31kDa	Nucleus	transcription regulator
0.00367	1.171	ILMN_3139800	D	BRE	brain and reproductive organ-expressed (TNFRSF1A modulator)	Cytoplasm	other
0.00185	1.171	ILMN_1254302		NSFL1C	NSFL1 (p97) cofactor (p47)	Cytoplasm	other
0.00336	1.169	ILMN_2775300		ENTHD2	ENTH domain containing 2	Other	other
0.0032	1.159	ILMN_2668178		FAM109A	family with sequence similarity 109, member A	Other	other
0.00211	1.158	ILMN_2727799	D	TRAFD1	TRAF-type zinc finger domain containing 1	Other	other
0.00276	1.157	ILMN_3139405	D	HBS1L	HBS1-like (S. cerevisiae)	Cytoplasm	translation regulator
0.00493	1.155	ILMN_1243752	D	TSEN15	TSEN15 tRNA splicing endonuclease subunit	Nucleus	enzyme
0.00277	1.154	ILMN_2937738	D	IRAK2	interleukin-1 receptor-associated kinase 2	Plasma Membrane	kinase
0.00359	1.153	ILMN_2725083	D	PHKA2	phosphorylase kinase, alpha 2 (liver)	Cytoplasm	kinase
0.00331	1.153	ILMN_3142391		SLC22A23	solute carrier family 22, member 23	Other	transporter
0.00343	1.145	ILMN_2749632	D	SLC43A2	solute carrier family 43 (amino acid system L transporter), member 2	Plasma Membrane	transporter
0.00454	1.143	ILMN_2617441		STK11IP	serine/threonine kinase 11 interacting protein	Cytoplasm	other
0.00447	1.141	ILMN_2707137		PHF17	PHD finger protein 17	Nucleus	other
0.00449	1.136	ILMN_1218504	D	CHDH	choline dehydrogenase	Cytoplasm	enzyme

## Sheet: FA REDD1 DOWN
Supplemental Table 2. Differential gene expression in FA-treated animals. Downregulated genes in REDD1 KO.
p-value	Fold Change	ID	Notes	Symbol	Entrez Gene Name	Location	Type(s)
1.07e-05	-8.642	ILMN_1226525	D	HLA-DQB1	major histocompatibility complex, class II, DQ beta 1	Plasma Membrane	other
2.12e-05	-6.278	ILMN_1239102		HLA-DRB1	major histocompatibility complex, class II, DR beta 1	Plasma Membrane	transmembrane receptor
4.45e-05	-5.819	ILMN_1221817	D	CD74	CD74 molecule, major histocompatibility complex, class II invariant chain	Plasma Membrane	transmembrane receptor
1.69e-05	-5.307	ILMN_2734729		HLA-DQA1	major histocompatibility complex, class II, DQ alpha 1	Plasma Membrane	transmembrane receptor
0.00401	-5.032	ILMN_2746783		FA2H	fatty acid 2-hydroxylase	Cytoplasm	enzyme
1.35e-05	-4.548	ILMN_2964185		H2-M2	histocompatibility 2, M region locus 2	Plasma Membrane	other
0.00032	-4.299	ILMN_2752940	D	DHCR24	24-dehydrocholesterol reductase	Cytoplasm	enzyme
0.00153	-3.817	ILMN_2654225		Alox12e	arachidonate lipoxygenase, epidermal	Cytoplasm	enzyme
0.00382	-3.803	ILMN_2674304		KRT79	keratin 79	Extracellular Space	other
0.000726	-3.622	ILMN_2721052		PANX3	pannexin 3	Plasma Membrane	other
0.000279	-3.001	ILMN_2834777	D	IRF1	interferon regulatory factor 1	Nucleus	transcription regulator
4.75e-05	-2.825	ILMN_2866856		HLA-DMA	major histocompatibility complex, class II, DM alpha	Plasma Membrane	transmembrane receptor
0.0013	-2.726	ILMN_1221503	D	CCND1	cyclin D1	Nucleus	other
7.61e-06	-2.575	ILMN_2711075		MMP9	matrix metallopeptidase 9 (gelatinase B, 92kDa gelatinase, 92kDa type IV collagenase)	Extracellular Space	peptidase
0.000342	-2.57	ILMN_2658501		IFITM2	interferon induced transmembrane protein 2	Cytoplasm	other
0.000188	-2.525	ILMN_2933112		OAT	ornithine aminotransferase	Cytoplasm	enzyme
0.00109	-2.522	ILMN_2655015		ALAD	aminolevulinate dehydratase	Cytoplasm	enzyme
2.58e-07	-2.469	ILMN_1244977		HLA-DMB	major histocompatibility complex, class II, DM beta	Plasma Membrane	transmembrane receptor
2.16e-05	-2.44	ILMN_2613908		ALOX12	arachidonate 12-lipoxygenase	Cytoplasm	enzyme
3.08e-05	-2.348	ILMN_1244291		GJA1	gap junction protein, alpha 1, 43kDa	Plasma Membrane	transporter
0.000189	-2.312	ILMN_1221048		PSAT1	phosphoserine aminotransferase 1	Cytoplasm	enzyme
0.000439	-2.278	ILMN_1258988	D	IGFBP4	insulin-like growth factor binding protein 4	Extracellular Space	other
0.00126	-2.249	ILMN_1223777		ACOXL	acyl-CoA oxidase-like	Other	enzyme
0.00307	-2.135	ILMN_2642800		SOSTDC1	sclerostin domain containing 1	Extracellular Space	other
0.000602	-2.126	ILMN_2656871		TMEM97	transmembrane protein 97	Extracellular Space	other
1.86e-06	-2.091	ILMN_2705390		ACER1	alkaline ceramidase 1	Cytoplasm	enzyme
3.77e-05	-2.09	ILMN_2642403		LMO4	LIM domain only 4	Nucleus	transcription regulator
0.00327	-2.088	ILMN_2785648	D	CD207	CD207 molecule, langerin	Plasma Membrane	other
8.55e-05	-2.01	ILMN_2914744	D	HN1	hematological and neurological expressed 1	Nucleus	other
2.91e-06	-2.007	ILMN_2756046		FFAR2	free fatty acid receptor 2	Plasma Membrane	G-protein coupled receptor
0.00458	-1.989	ILMN_2979289		Skint9	selection and upkeep of intraepithelial T cells 9	Other	other
0.00066	-1.984	ILMN_2714796	D	CORO1A	coronin, actin binding protein, 1A	Cytoplasm	other
0.00295	-1.964	ILMN_2949021		NCEH1	neutral cholesterol ester hydrolase 1	Plasma Membrane	enzyme
3.06e-05	-1.928	ILMN_3007862		ABHD14B	abhydrolase domain containing 14B	Cytoplasm	enzyme
0.00115	-1.92	ILMN_2635229		THBS2	thrombospondin 2	Extracellular Space	other
1.36e-05	-1.916	ILMN_2789948		ARHGDIB	Rho GDP dissociation inhibitor (GDI) beta	Cytoplasm	other
9.84e-05	-1.887	ILMN_1225085		PRKCB	protein kinase C, beta	Cytoplasm	kinase
0.00327	-1.886	ILMN_2734181		ACSS2	acyl-CoA synthetase short-chain family member 2	Cytoplasm	enzyme
6.92e-05	-1.884	ILMN_2741096		TIMP3	TIMP metallopeptidase inhibitor 3	Extracellular Space	other
0.00041	-1.87	ILMN_2651743		1100001G20Rik	RIKEN cDNA 1100001G20 gene	Extracellular Space	other
0.00011	-1.866	ILMN_1240445		STARD4	StAR-related lipid transfer (START) domain containing 4	Cytoplasm	transporter
0.00104	-1.856	ILMN_2614983		WDR65	WD repeat domain 65	Extracellular Space	other
0.0023	-1.852	ILMN_2740391		MT4	metallothionein 4	Other	other
0.000957	-1.849	ILMN_1253601		AACS	acetoacetyl-CoA synthetase	Cytoplasm	enzyme
0.000222	-1.845	ILMN_2610234	D	IL15	interleukin 15	Extracellular Space	cytokine
1.46e-05	-1.836	ILMN_2627179		ELL3	elongation factor RNA polymerase II-like 3	Nucleus	transcription regulator
0.00277	-1.821	ILMN_2728038	D	ARHGAP24	Rho GTPase activating protein 24	Cytoplasm	other
0.00333	-1.805	ILMN_1235403		SDR16C5	short chain dehydrogenase/reductase family 16C, member 5	Cytoplasm	enzyme
5.05e-06	-1.801	ILMN_2697693		GRHPR	glyoxylate reductase/hydroxypyruvate reductase	Cytoplasm	enzyme
7.02e-05	-1.799	ILMN_2717045		PRDX4	peroxiredoxin 4	Cytoplasm	enzyme
0.00048	-1.796	ILMN_1242466		PSMB9	proteasome (prosome, macropain) subunit, beta type, 9	Cytoplasm	peptidase
0.00154	-1.795	ILMN_2863837		ALOX5AP	arachidonate 5-lipoxygenase-activating protein	Plasma Membrane	other
0.000728	-1.788	ILMN_2910934		Cd52	CD52 antigen	Other	other
0.000527	-1.785	ILMN_2654495		IQGAP1	IQ motif containing GTPase activating protein 1	Cytoplasm	other
0.00259	-1.781	ILMN_2823778		MSMO1	methylsterol monooxygenase 1	Cytoplasm	enzyme
7.34e-06	-1.781	ILMN_2722996		SIRPA	signal-regulatory protein alpha	Plasma Membrane	phosphatase
0.000788	-1.78	ILMN_1232667		Ifitm2	interferon induced transmembrane protein 2	Plasma Membrane	other
0.000204	-1.774	ILMN_2615035	D	MGST3	microsomal glutathione S-transferase 3	Cytoplasm	enzyme
7.37e-06	-1.768	ILMN_3139253		BTBD11	BTB (POZ) domain containing 11	Other	transcription regulator
0.000477	-1.762	ILMN_2644350		THY1	Thy-1 cell surface antigen	Plasma Membrane	other
0.00184	-1.752	ILMN_1225730		FDPS	farnesyl diphosphate synthase	Cytoplasm	enzyme
0.000367	-1.749	ILMN_2627566		CAPN5	calpain 5	Cytoplasm	peptidase
0.000693	-1.747	ILMN_1245571		GPHA2	glycoprotein hormone alpha 2	Extracellular Space	other
5.96e-06	-1.747	ILMN_1377919	D	TUBB2B	tubulin, beta 2B class IIb	Cytoplasm	other
0.00013	-1.732	ILMN_2832524		GPT	glutamic-pyruvate transaminase (alanine aminotransferase)	Cytoplasm	enzyme
0.000833	-1.723	ILMN_1239578		MAN2A1	mannosidase, alpha, class 2A, member 1	Cytoplasm	enzyme
0.000236	-1.719	ILMN_2661214		KRT17	keratin 17	Cytoplasm	other
1.49e-05	-1.706	ILMN_2638114		PTN	pleiotrophin	Extracellular Space	growth factor
0.00016	-1.696	ILMN_2826699		FLG2	filaggrin family member 2	Cytoplasm	other
1.26e-05	-1.695	ILMN_2914843	D	PSMB10	proteasome (prosome, macropain) subunit, beta type, 10	Cytoplasm	peptidase
0.000194	-1.687	ILMN_2837865		LSM3	LSM3 homolog, U6 small nuclear RNA associated (S. cerevisiae)	Nucleus	other
0.000453	-1.684	ILMN_2942551	D	SH3RF2	SH3 domain containing ring finger 2	Extracellular Space	other
0.000169	-1.68	ILMN_2697677		Oas1f	2'-5' oligoadenylate synthetase 1F	Other	other
0.000686	-1.675	ILMN_1257428		FKBP4	FK506 binding protein 4, 59kDa	Nucleus	enzyme
0.00303	-1.674	ILMN_1212702		HBA1/HBA2	hemoglobin, alpha 1	Cytoplasm	transporter
0.00465	-1.668	ILMN_1229056	D	FAM3C	family with sequence similarity 3, member C	Extracellular Space	cytokine
0.00375	-1.668	ILMN_2710784	D	TECR	trans-2,3-enoyl-CoA reductase	Plasma Membrane	enzyme
0.0039	-1.667	ILMN_2705886	D	SCP2	sterol carrier protein 2	Cytoplasm	transporter
0.000361	-1.653	ILMN_2860804	D	TFRC	transferrin receptor	Plasma Membrane	transporter
0.00032	-1.65	ILMN_2685275		TMEM109	transmembrane protein 109	Cytoplasm	other
2.21e-05	-1.645	ILMN_2678211		CIITA	class II, major histocompatibility complex, transactivator	Nucleus	transcription regulator
0.00306	-1.641	ILMN_3001787	D	Serpinb3b/Serpinb3c	serine (or cysteine) peptidase inhibitor, clade B (ovalbumin), member 3B	Extracellular Space	other
0.000605	-1.63	ILMN_2788984	D	ACAA2	acetyl-CoA acyltransferase 2	Cytoplasm	enzyme
0.000209	-1.627	ILMN_3150159	D	DBI	diazepam binding inhibitor (GABA receptor modulator, acyl-CoA binding protein)	Cytoplasm	other
4.3e-05	-1.625	ILMN_2604282		SFRP1	secreted frizzled-related protein 1	Plasma Membrane	transmembrane receptor
0.000142	-1.62	ILMN_1216880	D	EMR1	egf-like module containing, mucin-like, hormone receptor-like 1	Plasma Membrane	G-protein coupled receptor
0.000506	-1.619	ILMN_2901944		COL7A1	collagen, type VII, alpha 1	Extracellular Space	other
7.55e-05	-1.619	ILMN_2759499		FAM83F	family with sequence similarity 83, member F	Other	other
0.00231	-1.616	ILMN_2718843		FAM111A	family with sequence similarity 111, member A	Other	other
0.000477	-1.609	ILMN_2925433		PLCH2	phospholipase C, eta 2	Cytoplasm	enzyme
0.00425	-1.608	ILMN_2936427		MCM4	minichromosome maintenance complex component 4	Nucleus	enzyme
0.00267	-1.606	ILMN_2645275		MVD	mevalonate (diphospho) decarboxylase	Cytoplasm	enzyme
0.00133	-1.595	ILMN_1223362		CLCA2	chloride channel accessory 2	Plasma Membrane	ion channel
0.000748	-1.595	ILMN_1259564		Irgm2	immunity-related GTPase family M member 2	Cytoplasm	enzyme
0.000715	-1.594	ILMN_1227440		RPL35	ribosomal protein L35	Cytoplasm	other
0.000184	-1.59	ILMN_2990229		SNRNP25	small nuclear ribonucleoprotein 25kDa (U11/U12)	Nucleus	other
0.00489	-1.589	ILMN_1227972		RPS16	ribosomal protein S16	Cytoplasm	other
0.000105	-1.583	ILMN_2804166		IGSF9	immunoglobulin superfamily, member 9	Plasma Membrane	other
0.00114	-1.578	ILMN_1253361	D	ACAD9	acyl-CoA dehydrogenase family, member 9	Cytoplasm	enzyme
0.00151	-1.571	ILMN_3129372		Gm14296	predicted gene 14296	Other	other
3.07e-05	-1.559	ILMN_2936476		PYCARD	PYD and CARD domain containing	Cytoplasm	transcription regulator
0.00121	-1.558	ILMN_2976821	D	FZD10	frizzled family receptor 10	Plasma Membrane	G-protein coupled receptor
0.00191	-1.558	ILMN_2748222		TESC	tescalcin	Cytoplasm	other
6.78e-06	-1.555	ILMN_1247704	D	Hmgn3	high mobility group nucleosomal binding domain 3	Nucleus	other
0.00348	-1.552	ILMN_2699898	D	ITGAE	integrin, alpha E (antigen CD103, human mucosal lymphocyte antigen 1; alpha polypeptide)	Plasma Membrane	other
0.000805	-1.552	ILMN_3009685	D	PTPRS	protein tyrosine phosphatase, receptor type, S	Plasma Membrane	phosphatase
8.17e-05	-1.552	ILMN_2737163	D	SQLE	squalene epoxidase	Cytoplasm	enzyme
0.00395	-1.551	ILMN_3152328	D	RPL31	ribosomal protein L31	Other	other
0.000425	-1.546	ILMN_1233293		GBP2	guanylate binding protein 2, interferon-inducible	Nucleus	other
0.0012	-1.54	ILMN_2419494	D	TNFRSF18	tumor necrosis factor receptor superfamily, member 18	Plasma Membrane	transmembrane receptor
0.00198	-1.538	ILMN_3074985		H2AFZ	H2A histone family, member Z	Nucleus	other
8.86e-05	-1.535	ILMN_1228631		NKD2	naked cuticle homolog 2 (Drosophila)	Nucleus	other
0.00032	-1.535	ILMN_3162785		RSPO3	R-spondin 3	Extracellular Space	kinase
0.00217	-1.534	ILMN_1234453		Gm15453	predicted gene 15453	Other	other
0.00482	-1.53	ILMN_2781721		RAB25	RAB25, member RAS oncogene family	Cytoplasm	enzyme
0.000654	-1.519	ILMN_1234099		FERMT1	fermitin family member 1	Plasma Membrane	other
0.0042	-1.517	ILMN_3094013	D	MBNL2	muscleblind-like splicing regulator 2	Other	other
0.000687	-1.505	ILMN_2860479	D	ARPC1B	actin related protein 2/3 complex, subunit 1B, 41kDa	Cytoplasm	other
0.00304	-1.504	ILMN_2760548		ARHGEF4	Rho guanine nucleotide exchange factor (GEF) 4	Cytoplasm	other
0.000339	-1.502	ILMN_2915232		COTL1	coactosin-like 1 (Dictyostelium)	Cytoplasm	other
0.000803	-1.495	ILMN_2487517		SSFA2	sperm specific antigen 2	Plasma Membrane	other
0.000222	-1.494	ILMN_2743013		NCF4	neutrophil cytosolic factor 4, 40kDa	Cytoplasm	enzyme
0.00309	-1.491	ILMN_2666108	D	SSBP3	single stranded DNA binding protein 3	Nucleus	transcription regulator
0.00315	-1.49	ILMN_1216559		DYNLT3	dynein, light chain, Tctex-type 3	Cytoplasm	other
0.00297	-1.487	ILMN_3018017	D	CXADR	coxsackie virus and adenovirus receptor	Plasma Membrane	transmembrane receptor
0.00426	-1.482	ILMN_1244134		LRP4	low density lipoprotein receptor-related protein 4	Extracellular Space	other
0.000376	-1.48	ILMN_2601379	D	TMEM205	transmembrane protein 205	Other	other
0.00216	-1.478	ILMN_2736783		KCTD12	potassium channel tetramerization domain containing 12	Plasma Membrane	ion channel
0.00189	-1.477	ILMN_2711734		NDUFS8	NADH dehydrogenase (ubiquinone) Fe-S protein 8, 23kDa (NADH-coenzyme Q reductase)	Cytoplasm	enzyme
0.00157	-1.473	ILMN_1242674	D	CDKL2	cyclin-dependent kinase-like 2 (CDC2-related kinase)	Nucleus	kinase
0.00151	-1.472	ILMN_2668977	D	NDUFV3	NADH dehydrogenase (ubiquinone) flavoprotein 3, 10kDa	Cytoplasm	enzyme
0.000776	-1.471	ILMN_2627041		CX3CL1	chemokine (C-X3-C motif) ligand 1	Extracellular Space	cytokine
0.0031	-1.47	ILMN_2684075		AR	androgen receptor	Nucleus	ligand-dependent nuclear receptor
0.00361	-1.468	ILMN_1253322	D	TEX261	testis expressed 261	Extracellular Space	other
0.000613	-1.465	ILMN_2808939		C14orf1	chromosome 14 open reading frame 1	Cytoplasm	other
0.00248	-1.464	ILMN_2773554	D	PRDX2	peroxiredoxin 2	Cytoplasm	enzyme
0.000432	-1.463	ILMN_2883016	D	NAV1	neuron navigator 1	Other	enzyme
0.00133	-1.458	ILMN_1244130	D	PON3	paraoxonase 3	Extracellular Space	enzyme
0.000199	-1.454	ILMN_1239860	D	SLIRP	SRA stem-loop interacting RNA binding protein	Cytoplasm	other
0.00118	-1.451	ILMN_2617335		NDUFB5	NADH dehydrogenase (ubiquinone) 1 beta subcomplex, 5, 16kDa	Cytoplasm	enzyme
0.00131	-1.451	ILMN_2841720	D	TTC3	tetratricopeptide repeat domain 3	Cytoplasm	enzyme
4.01e-05	-1.449	ILMN_2642913		EMP1	epithelial membrane protein 1	Plasma Membrane	other
0.00245	-1.445	ILMN_1248843		GATA3	GATA binding protein 3	Nucleus	transcription regulator
0.000313	-1.437	ILMN_1240770		ACLY	ATP citrate lyase	Cytoplasm	enzyme
0.00271	-1.431	ILMN_2940017		RPS13	ribosomal protein S13	Nucleus	other
1.58e-05	-1.43	ILMN_1230599		ADAM23	ADAM metallopeptidase domain 23	Plasma Membrane	peptidase
0.000209	-1.43	ILMN_2709051	D	FAM126B	family with sequence similarity 126, member B	Other	other
0.00314	-1.429	ILMN_3122961		Gbp2	guanylate binding protein 2	Cytoplasm	enzyme
8.1e-05	-1.425	ILMN_1248849	D	GSTA5	glutathione S-transferase alpha 5	Cytoplasm	enzyme
0.00321	-1.422	ILMN_2987062		THYN1	thymocyte nuclear protein 1	Nucleus	other
0.000294	-1.42	ILMN_2511953		TNFAIP8	tumor necrosis factor, alpha-induced protein 8	Cytoplasm	other
0.000346	-1.418	ILMN_2962511		GORASP1	golgi reassembly stacking protein 1, 65kDa	Cytoplasm	other
0.0035	-1.416	ILMN_2976448		DAGLB	diacylglycerol lipase, beta	Plasma Membrane	enzyme
0.000911	-1.416	ILMN_2977492	D	MOXD1	monooxygenase, DBH-like 1	Cytoplasm	enzyme
0.000369	-1.416	ILMN_2650280		SOD2	superoxide dismutase 2, mitochondrial	Cytoplasm	enzyme
0.00094	-1.414	ILMN_1248099		COL16A1	collagen, type XVI, alpha 1	Extracellular Space	other
0.00407	-1.407	ILMN_3009260		COQ2	coenzyme Q2 4-hydroxybenzoate polyprenyltransferase	Cytoplasm	enzyme
0.00118	-1.404	ILMN_1235281		COA6	cytochrome c oxidase assembly factor 6 homolog (S. cerevisiae)	Cytoplasm	other
0.0033	-1.404	ILMN_3103439	D	DNAJC19	DnaJ (Hsp40) homolog, subfamily C, member 19	Cytoplasm	other
0.000324	-1.401	ILMN_2900910		MYL6	myosin, light chain 6, alkali, smooth muscle and non-muscle	Cytoplasm	other
0.00126	-1.401	ILMN_2893564		SMIM1	small integral membrane protein 1	Other	other
0.00089	-1.393	ILMN_2865726	D	GDPD2	glycerophosphodiester phosphodiesterase domain containing 2	Plasma Membrane	enzyme
0.000781	-1.386	ILMN_2842930	D	POLR3K	polymerase (RNA) III (DNA directed) polypeptide K, 12.3 kDa	Nucleus	transcription regulator
0.00415	-1.386	ILMN_2637639	D	RPS3	ribosomal protein S3	Cytoplasm	enzyme
0.000492	-1.384	ILMN_1250410		EIF2AK2	eukaryotic translation initiation factor 2-alpha kinase 2	Cytoplasm	kinase
0.00127	-1.382	ILMN_2983228	D	SS18	synovial sarcoma translocation, chromosome 18	Nucleus	transcription regulator
0.000426	-1.381	ILMN_2636285	D	NT5E	5'-nucleotidase, ecto (CD73)	Plasma Membrane	phosphatase
0.000895	-1.379	ILMN_2847115		HCAR2	hydroxycarboxylic acid receptor 2	Plasma Membrane	G-protein coupled receptor
0.00344	-1.377	ILMN_2801683	D	DSTN	destrin (actin depolymerizing factor)	Cytoplasm	other
0.000541	-1.375	ILMN_2504433		HSP90B1	heat shock protein 90kDa beta (Grp94), member 1	Cytoplasm	other
0.00355	-1.374	ILMN_1254902	D	Rdh1 (includes others)	retinol dehydrogenase 1 (all trans)	Cytoplasm	enzyme
0.00103	-1.372	ILMN_2655721	D	STAT1	signal transducer and activator of transcription 1, 91kDa	Nucleus	transcription regulator
0.00364	-1.365	ILMN_1238542		FAM213B	family with sequence similarity 213, member B	Cytoplasm	enzyme
0.00244	-1.364	ILMN_2612895		C2	complement component 2	Extracellular Space	peptidase
0.000511	-1.363	ILMN_3150296	D	ACBD4	acyl-CoA binding domain containing 4	Other	other
0.00323	-1.362	ILMN_1233461	D	IRF9	interferon regulatory factor 9	Nucleus	transcription regulator
0.00116	-1.362	ILMN_2874228		RPL12	ribosomal protein L12	Cytoplasm	other
0.000279	-1.362	ILMN_2955973	D	SMTN	smoothelin	Extracellular Space	other
0.00407	-1.359	ILMN_1247853	D	ZFP36L1	ZFP36 ring finger protein-like 1	Nucleus	transcription regulator
0.000926	-1.356	ILMN_1221568		Cdca7	cell division cycle associated 7	Nucleus	other
0.000707	-1.356	ILMN_1220353		HDAC3	histone deacetylase 3	Nucleus	transcription regulator
0.00424	-1.356	ILMN_2621882		LAMTOR4	late endosomal/lysosomal adaptor, MAPK and MTOR activator 4	Cytoplasm	other
0.00192	-1.354	ILMN_2616226		DBP	D site of albumin promoter (albumin D-box) binding protein	Nucleus	transcription regulator
0.000515	-1.353	ILMN_2726325		CETN3	centrin, EF-hand protein, 3	Nucleus	other
0.000647	-1.353	ILMN_3005212		PAIP2B	poly(A) binding protein interacting protein 2B	Other	translation regulator
0.00321	-1.352	ILMN_2795698	D	PAOX	polyamine oxidase (exo-N4-amino)	Cytoplasm	enzyme
0.005	-1.352	ILMN_2497999	D	VKORC1	vitamin K epoxide reductase complex, subunit 1	Cytoplasm	enzyme
0.000811	-1.35	ILMN_2972292		ESRRA	estrogen-related receptor alpha	Nucleus	ligand-dependent nuclear receptor
0.00363	-1.35	ILMN_2675760		SLC52A3	solute carrier family 52 (riboflavin transporter), member 3	Plasma Membrane	other
0.00347	-1.349	ILMN_1251595		BHLHB9	basic helix-loop-helix domain containing, class B, 9	Other	other
0.000537	-1.348	ILMN_2451022		VIM	vimentin	Cytoplasm	other
0.00106	-1.347	ILMN_1229433		TMPRSS7	transmembrane protease, serine 7	Plasma Membrane	peptidase
5.86e-05	-1.345	ILMN_2588995	D	RAB8B	RAB8B, member RAS oncogene family	Cytoplasm	enzyme
0.000424	-1.344	ILMN_1225374		ARSB	arylsulfatase B	Cytoplasm	enzyme
9.06e-05	-1.343	ILMN_2729235		CCDC126	coiled-coil domain containing 126	Other	other
0.00414	-1.343	ILMN_2593554		Igtp	interferon gamma induced GTPase	Cytoplasm	enzyme
0.000174	-1.342	ILMN_1214167		COMMD10	COMM domain containing 10	Other	other
0.000262	-1.342	ILMN_2640971		PAFAH1B3	platelet-activating factor acetylhydrolase 1b, catalytic subunit 3 (29kDa)	Cytoplasm	enzyme
0.00303	-1.34	ILMN_2663613		ITGB5	integrin, beta 5	Plasma Membrane	other
0.000236	-1.339	ILMN_3090545	D	DPPA5	developmental pluripotency associated 5	Cytoplasm	other
0.00106	-1.339	ILMN_1218891		FAHD1	fumarylacetoacetate hydrolase domain containing 1	Cytoplasm	enzyme
0.00365	-1.335	ILMN_1214866		EML1	echinoderm microtubule associated protein like 1	Cytoplasm	other
0.00136	-1.333	ILMN_2862280	D	RPS19	ribosomal protein S19	Cytoplasm	other
0.00101	-1.333	ILMN_1214090	D	VIMP	VCP-interacting membrane protein	Cytoplasm	other
0.000925	-1.331	ILMN_1242531		2014-03-08	membrane-associated ring finger (C3HC4) 8, E3 ubiquitin protein ligase	Cytoplasm	enzyme
0.00155	-1.331	ILMN_2807016		TSPAN7	tetraspanin 7	Plasma Membrane	other
0.00437	-1.329	ILMN_2687062		ABR	active BCR-related	Cytoplasm	other
0.0021	-1.329	ILMN_2624280		RPS27L	ribosomal protein S27-like	Nucleus	other
0.00364	-1.328	ILMN_2986051	D	CCBL1	cysteine conjugate-beta lyase, cytoplasmic	Cytoplasm	enzyme
0.000458	-1.328	ILMN_2693858		TMEM254	transmembrane protein 254	Other	other
0.0014	-1.327	ILMN_2722678		C12orf57	chromosome 12 open reading frame 57	Other	other
0.00359	-1.327	ILMN_2697380		NOTCH3	notch 3	Plasma Membrane	transcription regulator
0.000587	-1.326	ILMN_2710455		HEBP2	heme binding protein 2	Cytoplasm	other
0.000249	-1.326	ILMN_2432550		TRIB2	tribbles homolog 2 (Drosophila)	Plasma Membrane	kinase
0.00226	-1.325	ILMN_2659617	D	EPN2	epsin 2	Cytoplasm	other
0.0034	-1.323	ILMN_2946862		CDC42	cell division cycle 42	Cytoplasm	enzyme
0.00199	-1.323	ILMN_2998020	D	SPCS1	signal peptidase complex subunit 1 homolog (S. cerevisiae)	Cytoplasm	peptidase
0.00072	-1.318	ILMN_2616792		MED30	mediator complex subunit 30	Nucleus	transcription regulator
0.0045	-1.317	ILMN_1253348		ARL6IP1	ADP-ribosylation factor-like 6 interacting protein 1	Cytoplasm	other
0.00393	-1.315	ILMN_2601072	D	DAB1	Dab, reelin signal transducer, homolog 1 (Drosophila)	Cytoplasm	other
0.000449	-1.313	ILMN_1237773		RHOU	ras homolog family member U	Cytoplasm	enzyme
0.000812	-1.308	ILMN_1230931		C19orf70	chromosome 19 open reading frame 70	Cytoplasm	other
0.000343	-1.307	ILMN_1241789		SUCNR1	succinate receptor 1	Plasma Membrane	G-protein coupled receptor
0.00367	-1.306	ILMN_2773537		Ckmt1	creatine kinase, mitochondrial 1, ubiquitous	Cytoplasm	kinase
0.00465	-1.305	ILMN_2681232	D	IFI27	interferon, alpha-inducible protein 27	Cytoplasm	other
0.00487	-1.3	ILMN_2784078		MMP15	matrix metallopeptidase 15 (membrane-inserted)	Extracellular Space	peptidase
0.00404	-1.291	ILMN_1213914		ATP5J2	ATP synthase, H+ transporting, mitochondrial Fo complex, subunit F2	Cytoplasm	transporter
0.000634	-1.29	ILMN_2711551		RPL39	ribosomal protein L39	Cytoplasm	other
0.000748	-1.289	ILMN_3161639		SSNA1	Sjogren syndrome nuclear autoantigen 1	Cytoplasm	other
0.00273	-1.288	ILMN_1246392	D	PROM2	prominin 2	Plasma Membrane	transmembrane receptor
0.00416	-1.286	ILMN_2605703		UFSP1	UFM1-specific peptidase 1 (non-functional)	Other	enzyme
0.00133	-1.285	ILMN_3160653		HS3ST6	heparan sulfate (glucosamine) 3-O-sulfotransferase 6	Cytoplasm	enzyme
0.000707	-1.284	ILMN_1257060		PLA2G15	phospholipase A2, group XV	Cytoplasm	enzyme
0.00442	-1.283	ILMN_2767227		NUDT16L1	nudix (nucleoside diphosphate linked moiety X)-type motif 16-like 1	Cytoplasm	other
0.00034	-1.282	ILMN_1212875		ARHGEF19	Rho guanine nucleotide exchange factor (GEF) 19	Other	other
0.00465	-1.282	ILMN_3064339		CCDC27	coiled-coil domain containing 27	Other	other
0.00412	-1.279	ILMN_2913206		C18orf32	chromosome 18 open reading frame 32	Other	other
0.00246	-1.279	ILMN_2960308		HSPE1	heat shock 10kDa protein 1 (chaperonin 10)	Cytoplasm	enzyme
0.00461	-1.279	ILMN_2985053		NDUFV2	NADH dehydrogenase (ubiquinone) flavoprotein 2, 24kDa	Cytoplasm	enzyme
0.000743	-1.279	ILMN_2720925		TCTEX1D2	Tctex1 domain containing 2	Other	other
0.00215	-1.278	ILMN_1251273	D	PNPLA8	patatin-like phospholipase domain containing 8	Cytoplasm	enzyme
0.00298	-1.278	ILMN_1220440		PPIL3	peptidylprolyl isomerase (cyclophilin)-like 3	Cytoplasm	enzyme
0.00127	-1.278	ILMN_2861644	D	RB1	retinoblastoma 1	Nucleus	transcription regulator
0.000387	-1.275	ILMN_1237501	D	RGS9BP	regulator of G protein signaling 9 binding protein	Other	other
0.00384	-1.274	ILMN_1219661	D	COG6	component of oligomeric golgi complex 6	Cytoplasm	transporter
0.00361	-1.273	ILMN_2619671		MRPS16	mitochondrial ribosomal protein S16	Cytoplasm	other
0.000788	-1.272	ILMN_2640441		HDAC2	histone deacetylase 2	Nucleus	transcription regulator
0.00145	-1.271	ILMN_2971946		LSM5	LSM5 homolog, U6 small nuclear RNA associated (S. cerevisiae)	Cytoplasm	other
0.000905	-1.267	ILMN_2704509	D	SUMO1	small ubiquitin-like modifier 1	Nucleus	enzyme
0.00411	-1.265	ILMN_1236828		USP20	ubiquitin specific peptidase 20	Cytoplasm	peptidase
0.00338	-1.264	ILMN_2602396		DPY30	dpy-30 homolog (C. elegans)	Nucleus	other
0.00108	-1.264	ILMN_2654754		PDPN	podoplanin	Plasma Membrane	transporter
0.00144	-1.263	ILMN_1244829	D	HAP1	huntingtin-associated protein 1	Cytoplasm	other
0.00491	-1.26	ILMN_2909597	D	HAVCR2	hepatitis A virus cellular receptor 2	Plasma Membrane	other
0.00438	-1.26	ILMN_2851671		MYADM	myeloid-associated differentiation marker	Nucleus	other
0.00229	-1.26	ILMN_2626143		PHPT1	phosphohistidine phosphatase 1	Cytoplasm	phosphatase
0.00127	-1.257	ILMN_1255823		HIGD2A	HIG1 hypoxia inducible domain family, member 2A	Cytoplasm	other
0.00044	-1.256	ILMN_2954868		Oasl2	2'-5' oligoadenylate synthetase-like 2	Other	enzyme
0.000826	-1.256	ILMN_1230019		UBA7	ubiquitin-like modifier activating enzyme 7	Cytoplasm	enzyme
0.000936	-1.255	ILMN_2758502		CAPN10	calpain 10	Cytoplasm	peptidase
0.000277	-1.254	ILMN_2733120		LBR	lamin B receptor	Nucleus	enzyme
0.00241	-1.254	ILMN_2628175		TSEN34	TSEN34 tRNA splicing endonuclease subunit	Nucleus	enzyme
0.00372	-1.253	ILMN_2741132		Hmgn1	high mobility group nucleosomal binding domain 1	Nucleus	other
0.00437	-1.252	ILMN_1231996		PIP4K2B	phosphatidylinositol-5-phosphate 4-kinase, type II, beta	Cytoplasm	kinase
0.00398	-1.251	ILMN_3161021		PRKRA	protein kinase, interferon-inducible double stranded RNA dependent activator	Cytoplasm	other
0.00374	-1.246	ILMN_2862470	D	GSTM1	glutathione S-transferase mu 1	Cytoplasm	enzyme
0.0004	-1.245	ILMN_1241270		CEP78	centrosomal protein 78kDa	Cytoplasm	other
0.00233	-1.244	ILMN_2859847	D	PYGL	phosphorylase, glycogen, liver	Cytoplasm	enzyme
0.000308	-1.244	ILMN_3101732	D	SYNGR1	synaptogyrin 1	Plasma Membrane	transporter
0.00126	-1.243	ILMN_2748680		FHIT	fragile histidine triad	Cytoplasm	enzyme
0.00046	-1.239	ILMN_1253808		OAS1	2'-5'-oligoadenylate synthetase 1, 40/46kDa	Cytoplasm	enzyme
0.00316	-1.239	ILMN_2620695		RPL41	ribosomal protein L41	Cytoplasm	other
0.00418	-1.239	ILMN_1249578		SORL1	sortilin-related receptor, L(DLR class) A repeats containing	Cytoplasm	transporter
0.00122	-1.236	ILMN_2775891		ILF2	interleukin enhancer binding factor 2	Nucleus	transcription regulator
0.000303	-1.23	ILMN_3006644	D	Abi2	abl-interactor 2	Cytoplasm	other
0.0021	-1.23	ILMN_1241618		FLOT1	flotillin 1	Plasma Membrane	other
0.00229	-1.229	ILMN_2472504		PCYOX1	prenylcysteine oxidase 1	Cytoplasm	enzyme
0.00353	-1.228	ILMN_1249550		FKBP9	FK506 binding protein 9, 63 kDa	Cytoplasm	enzyme
0.00435	-1.226	ILMN_2975041	D	NXT1	NTF2-like export factor 1	Nucleus	transporter
0.00251	-1.226	ILMN_2739698	D	RAB28	RAB28, member RAS oncogene family	Plasma Membrane	enzyme
0.000814	-1.225	ILMN_2722081	D	CLCN3	chloride channel, voltage-sensitive 3	Plasma Membrane	ion channel
0.00187	-1.224	ILMN_2939295	D	FIS1	fission 1 (mitochondrial outer membrane) homolog (S. cerevisiae)	Cytoplasm	other
0.00165	-1.223	ILMN_2757092	D	HINT3	histidine triad nucleotide binding protein 3	Other	other
0.00272	-1.222	ILMN_2991389		Ly6g6e	lymphocyte antigen 6 complex, locus G6E	Other	other
0.00205	-1.22	ILMN_1239806		RPA3	replication protein A3, 14kDa	Nucleus	other
0.0044	-1.219	ILMN_1251669		EVI2A	ecotropic viral integration site 2A	Plasma Membrane	transmembrane receptor
0.00297	-1.218	ILMN_2651781		ATG3	autophagy related 3	Cytoplasm	enzyme
0.00295	-1.218	ILMN_1260064	D	Pfn2	profilin 2	Cytoplasm	other
0.00492	-1.217	ILMN_2666272		HEMK1	HemK methyltransferase family member 1	Nucleus	enzyme
0.00198	-1.217	ILMN_2982985	D	KATNBL1	katanin p80 subunit B-like 1	Nucleus	other
0.00493	-1.216	ILMN_1214793		COMMD5	COMM domain containing 5	Nucleus	other
0.000592	-1.215	ILMN_2712305	D	DCTN4	dynactin 4 (p62)	Nucleus	other
0.00475	-1.215	ILMN_2668114	D	MAGOH	mago-nashi homolog, proliferation-associated (Drosophila)	Nucleus	other
0.00405	-1.213	ILMN_2592093	D	Ift20	intraflagellar transport 20	Cytoplasm	other
0.00211	-1.212	ILMN_1226688		EPHX2	epoxide hydrolase 2, cytoplasmic	Cytoplasm	enzyme
0.00466	-1.21	ILMN_2906489		MOCOS	molybdenum cofactor sulfurase	Cytoplasm	enzyme
0.00363	-1.207	ILMN_1217454	D	LAMP2	lysosomal-associated membrane protein 2	Plasma Membrane	enzyme
0.00311	-1.203	ILMN_2899174	D	MICU2	mitochondrial calcium uptake 2	Cytoplasm	other
0.00166	-1.202	ILMN_3135931	D	RPL38	ribosomal protein L38	Cytoplasm	other
0.00334	-1.201	ILMN_2993720		Commd6	COMM domain containing 6	Other	other
0.00367	-1.2	ILMN_2929952		SACM1L	SAC1 suppressor of actin mutations 1-like (yeast)	Cytoplasm	phosphatase
0.000709	-1.199	ILMN_2803627		TMEM126A	transmembrane protein 126A	Cytoplasm	other
0.00389	-1.198	ILMN_2867147		TYROBP	TYRO protein tyrosine kinase binding protein	Plasma Membrane	transmembrane receptor
0.0017	-1.198	ILMN_2680398		ZC3H12D	zinc finger CCCH-type containing 12D	Cytoplasm	other
0.00269	-1.197	ILMN_2490252		SPRED1	sprouty-related, EVH1 domain containing 1	Plasma Membrane	other
0.000623	-1.195	ILMN_2518284		DLG2	discs, large homolog 2 (Drosophila)	Plasma Membrane	kinase
0.00181	-1.194	ILMN_1241908	D	ERLIN2	ER lipid raft associated 2	Plasma Membrane	other
0.00307	-1.194	ILMN_2908855		GNAI2	guanine nucleotide binding protein (G protein), alpha inhibiting activity polypeptide 2	Plasma Membrane	enzyme
0.00423	-1.193	ILMN_2999447	D	C14orf119	chromosome 14 open reading frame 119	Other	other
0.00383	-1.193	ILMN_2888742		NTAN1	N-terminal asparagine amidase	Nucleus	enzyme
0.00201	-1.192	ILMN_2982736		CEP19	centrosomal protein 19kDa	Cytoplasm	other
0.00403	-1.191	ILMN_2661289	D	Csprs (includes others)	component of Sp100-rs	Plasma Membrane	G-protein coupled receptor
0.00404	-1.19	ILMN_3121687		1700029P11Rik	RIKEN cDNA 1700029P11 gene	Extracellular Space	other
0.00461	-1.188	ILMN_2707245		RFWD2	ring finger and WD repeat domain 2, E3 ubiquitin protein ligase	Cytoplasm	enzyme
0.00495	-1.184	ILMN_2734391		RAMP1	receptor (G protein-coupled) activity modifying protein 1	Plasma Membrane	transporter
0.00313	-1.184	ILMN_2742807	D	RPL23	ribosomal protein L23	Cytoplasm	other
0.00253	-1.182	ILMN_2719069		MAOB	monoamine oxidase B	Cytoplasm	enzyme
0.0023	-1.18	ILMN_2671572	D	SMAD1	SMAD family member 1	Nucleus	transcription regulator
0.00457	-1.177	ILMN_2615513		FRK	fyn-related kinase	Nucleus	kinase
0.00393	-1.176	ILMN_2589651		ANPEP	alanyl (membrane) aminopeptidase	Plasma Membrane	peptidase
0.00325	-1.173	ILMN_2868280	D	DCXR	dicarbonyl/L-xylulose reductase	Other	enzyme
0.00249	-1.169	ILMN_2741169		CD8B	CD8b molecule	Plasma Membrane	other
0.00127	-1.169	ILMN_2680770		CYSLTR1	cysteinyl leukotriene receptor 1	Plasma Membrane	G-protein coupled receptor
0.00221	-1.169	ILMN_1246073		LEFTY1	left-right determination factor 1	Extracellular Space	growth factor
0.00472	-1.165	ILMN_1223041		ABI3	ABI family, member 3	Plasma Membrane	other
0.00371	-1.164	ILMN_2888834		APOBR	apolipoprotein B receptor	Plasma Membrane	transmembrane receptor
0.00242	-1.159	ILMN_2847727		SVOPL	SVOP-like	Other	other
0.00348	-1.156	ILMN_2600565		MAGED2	melanoma antigen family D, 2	Plasma Membrane	other
0.00454	-1.156	ILMN_2821460		PTPN18	protein tyrosine phosphatase, non-receptor type 18 (brain-derived)	Nucleus	phosphatase
0.00212	-1.155	ILMN_2783557	D	CTU1	cytosolic thiouridylase subunit 1	Cytoplasm	other
0.00386	-1.151	ILMN_2705131	D	BLOC1S5	biogenesis of lysosomal organelles complex-1, subunit 5, muted	Extracellular Space	other
0.00342	-1.151	ILMN_2664429		Klra22	killer cell lectin-like receptor subfamily A, member 22	Plasma Membrane	other
0.00331	-1.148	ILMN_2593736		SPINK4	serine peptidase inhibitor, Kazal type 4	Extracellular Space	other
0.00384	-1.146	ILMN_2656108	D	SECTM1	secreted and transmembrane 1	Extracellular Space	cytokine
0.0029	-1.144	ILMN_2593787		KCNK13	potassium channel, subfamily K, member 13	Plasma Membrane	ion channel
0.0036	-1.143	ILMN_2922899		PLCB2	phospholipase C, beta 2	Cytoplasm	enzyme
0.00369	-1.133	ILMN_2692341		SCRN2	secernin 2	Extracellular Space	other
